# Supplementary material for: Fungi in Permafrost-Affected Soils of the Canadian Arctic: Horizon- and Site-Specific Keystone Taxa Revealed by Co-Occurrence Network
Source: Microorganisms. 2021 Sep 13;9(9):1943. doi: 10.3390/microorganisms9091943 (PMC8466989; doi:10.3390/microorganisms9091943)
Supplement: Supplementary file 1 [file microorganisms-09-01943-s001.zip]

Archive with 1 entries (1 files):
- microorganisms-1369016-supplementary.xlsx
