# Supplementary material for: Fungi in Permafrost-Affected Soils of the Canadian Arctic: Horizon- and Site-Specific Keystone Taxa Revealed by Co-Occurrence Network
Source: Microorganisms. 2021 Sep 13;9(9):1943. doi: 10.3390/microorganisms9091943 (PMC8466989; doi:10.3390/microorganisms9091943)
Supplement: Supplementary file 1 [file microorganisms-09-01943-s001.zip › microorganisms-1369016-supplementary.xlsx]

## Sheet: Figure S1
Figure S1: Significantly different in mean proportion of fungal genera for different horizon and tundra site. Only >1% mean proportion and significant difference between one horizon or site to rest of the horizons or sites were shown. Different colored bars represent topsoil, green; cryoOM, brown; subsoil, yellow; permafrost, cyan; Site 1, red; Site 2, blue; Site 3, black; Site 4, yellow.

## Sheet: Figure S2
Figure S2: Significantly different in mean proportion of fungal lifestyle for different horizon and tundra site. Only >1% mean proportion and significant difference between one horizon or site to rest of the horizons or sites were shown. Different colored bars represent topsoil, green; cryoOM, brown; subsoil, yellow; permafrost, cyan; Site 1, red; Site 2, blue; Site 3, black; Site 4, yellow.

## Sheet: Figure S3
Figure S3: Venn diagram of the total number of nodes (zOTUs) overlapping between different horizons and sites network and percentages of overlapping were given in the brackets.

## Sheet: Table S1
Table S1. Soil environmental factors in each tundra site. Averages and standard deviation were shown. The significant difference between tundra sites of within all horizon together and individual horizons were calculated using One-Way ANOVA and followed by a Tukey's HSD test. Different letters in the brackets indicated a significant difference between tundra sites.
horizon	Site	N	Moisture	pH	DOC	DN	Ctot	Ntot	CN	BG	CBH	LAP	NAG
Topsoil	All Site	50	73.54 ± 6.14 (a)	6.06 ± 0.47 (b)	2839.17 ± 1896.15 (a)	8.71 ± 5.25 (c)	33.74 ± 5.01 (a)	1.38 ± 0.26 (a)	29.99 ± 10.64 (a)	1158.43 ± 397.66 (a)	173.07 ± 78.69 (a)	200.29 ± 136.42 (a)	300.76 ± 116.45 (a)
CryoOM		30	56.43 ± 8.18 (b)	6.2 ± 0.35 (b)	1130.77 ± 823.84 (b)	13.21 ± 5.34 (bc)	15.57 ± 3.64 (b)	0.89 ± 0.16 (b)	17.35 ± 2.34 (b)	402.26 ± 355.13 (b)	88.63 ± 110.15 (ab)	57.23 ± 38.24 (b)	229.78 ± 91.12 (a)
Subsoil		22	28.1 ± 4.91 (c)	6.59 ± 0.6 (b)	351.61 ± 111.98 (b)	26 ± 9.82 (b)	4.29 ± 0.9 (c)	0.25 ± 0.06 (c)	18.3 ± 2.34 (b)	69.11 ± 42.68 (b)	8.87 ± 4.46 (b)	44.45 ± 27.79 (b)	36.55 ± 22.61 (b)
Permafrost		20	36.85 ± 9.21 (c)	7.51 ± 0.58 (a)	529.59 ± 315.1 (b)	55.17 ± 25.56 (a)	4.17 ± 1.52 (c)	0.25 ± 0.14 (c)	21.45 ± 3.97 (ab)	46.44 ± 41.72 (b)	5.45 ± 5.77 (b)	24.24 ± 7.17 (b)	24.42 ± 23.87 (b)
All horizon	Site 1	23	56.88 ± 10.17 (b)	6.06 ± 0.2 (b)	515.58 ± 228.63 (b)	6.35 ± 2.51 (b)	21.01 ± 8.46 (ab)	0.8 ± 0.25 (b)	26.33 ± 11.7 (a)	796.57 ± 436.34 (a)	128.74 ± 87.59 (a)	99.94 ± 70.04 (b)	223.59 ± 92.25 (a)
	Site 2	10	37.42 ± 7.95 (c)	7.96 ± 0.3 (a)	380.44 ± 116.78 (b)	17.25 ± 9.51 (ab)	12.49 ± 6.55 (b)	0.56 ± 0.28 (b)	24.19 ± 2.89 (a)	517.32 ± 420.38 (a)	85.95 ± 73.2 (a)	256.22 ± 171.52 (a)	130.1 ± 128.42 (a)
	Site 3	27	73.17 ± 6.76 (a)	5.96 ± 0.32 (b)	4184.07 ± 2341.53 (a)	15.63 ± 6.81 (ab)	26.73 ± 5.01 (a)	1.59 ± 0.24 (a)	16.93 ± 2.67 (a)	576.92 ± 324.08 (a)	74.81 ± 59.58 (a)	77.07 ± 58.02 (b)	211.24 ± 93.63 (a)
	Site 4	46	53.66 ± 12.05 (b)	6.02 ± 0.49 (b)	1293.24 ± 767.78 (b)	32.4 ± 20.18 (a)	17.44 ± 7.81 (b)	0.65 ± 0.23 (b)	25.22 ± 8.59 (a)	545.44 ± 397.47 (a)	95.67 ± 95.32 (a)	46.8 ± 26.21 (b)	195.54 ± 105.2 (a)
Topsoil	Site 1	9	76.6 ± 3.45 (a)	6 ± 0.22 (b)	751.08 ± 308.98 (b)	2.56 ± 0.9 (b)	40.06 ± 3.43 (a)	1.15 ± 0.22 (b)	44.76 ± 14.8 (a)	1624.9 ± 294.78 (a)	239.86 ± 76.91 (ab)	186.85 ± 79.3 (b)	400.23 ± 83.42 (a)
	Site 2	8	54.51 ± 4.08 (b)	7.49 ± 0.29 (a)	466.72 ± 142.64 (b)	3.19 ± 1.46 (b)	29.57 ± 4.66 (b)	1.27 ± 0.13 (ab)	22.93 ± 2.25 (ab)	1595.35 ± 381.81 (a)	268.63 ± 72.32 (a)	704.2 ± 140.03 (a)	389.05 ± 174.6 (a)
	Site 3	21	78.32 ± 3.61 (a)	5.94 ± 0.33 (b)	5104.09 ± 2458.88 (a)	14.5 ± 6.45 (a)	30.2 ± 4.1 (b)	1.74 ± 0.21 (a)	17.93 ± 2.77 (b)	690.13 ± 345.88 (b)	90.1 ± 65.66 (b)	94.67 ± 63.31 (b)	241.01 ± 100.71 (a)
	Site 4	12	75.57 ± 6.73 (a)	5.35 ± 0.42 (b)	2023.25 ± 628.9 (ab)	6.86 ± 3.88 (ab)	37.97 ± 6.07 (ab)	1 ± 0.26 (b)	44.73 ± 12.06 (a)	1336.83 ± 371.99 (ab)	204.45 ± 77.38 (ab)	59.27 ± 40.06 (b)	271.86 ± 110.15 (a)
CryoOM	Site 1	7	50.89 ± 6.91 (a)	6.35 ± 0.19 (b)	382.47 ± 84.75 (a)	8.3 ± 3.38 (a)	11.87 ± 3.95 (a)	0.77 ± 0.24 (a)	15.11 ± 0.57 (ab)	441.33 ± 375 (a)	101.23 ± 107.23 (a)	74.09 ± 66.4 (a)	144.61 ± 40.54 (a)
	Site 2	2	54.26 ± 2.53 (a)	8.05 ± 0.11 (a)	250.78 ± 11.86 (a)	2.64 ± 0.48 (a)	16.13 ± 1.29 (a)	1.03 ± 0.03 (a)	15.6 ± 0.75 (ab)	263.6 ± 96.89 (a)	36.63 ± 18.79 (a)	128.23 ± 24.4 (a)	109.24 ± 2.79 (a)
	Site 3	5	54.11 ± 8.54 (a)	6.11 ± 0.34 (b)	1066.41 ± 623.34 (a)	22.09 ± 8.61 (a)	14.57 ± 2.82 (a)	1.06 ± 0.17 (a)	13.72 ± 1.38 (b)	175.59 ± 93.74 (a)	20.53 ± 11.7 (a)	16.18 ± 3.97 (a)	119.29 ± 27.54 (a)
	Site 4	16	59.85 ± 9.11 (a)	5.93 ± 0.23 (b)	1588.26 ± 1028.78 (a)	13.9 ± 4.18 (a)	17.44 ± 3.81 (a)	0.87 ± 0.12 (a)	19.68 ± 2.59 (a)	473.34 ± 422.09 (a)	110.9 ± 134.8 (a)	53.8 ± 25.98 (a)	316.64 ± 104.08 (a)
Subsoil	Site 1	5	30.44 ± 3.83 (a)	5.81 ± 0.05 (b)	205.97 ± 73.54 (a)	9.92 ± 1.41 (b)	4.63 ± 1.29 (a)	0.33 ± 0.08 (a)	13.48 ± 0.74 (b)	75.32 ± 30.24 (a)	13.47 ± 4.48 (a)	15.39 ± 4.01 (a)	76.08 ± 26.08 (a)
	Site 2	7	23.86 ± 4.47 (a)	8.12 ± 0.27 (a)	326.18 ± 75.6 (a)	19.58 ± 7.8 (ab)	4.15 ± 0.82 (a)	0.22 ± 0.07 (a)	21.22 ± 2.54 (a)	21.58 ± 20.31 (a)	1.56 ± 1.54 (b)	77.66 ± 52.07 (a)	6.66 ± 5.94 (b)
	Site 4	10	29.9 ± 6.96 (a)	5.91 ± 0.42 (b)	442.22 ± 160.19 (a)	38.54 ± 11.92 (a)	4.23 ± 1.14 (a)	0.22 ± 0.05 (a)	18.65 ± 2.44 (ab)	99.28 ± 63.69 (a)	11.69 ± 5.54 (a)	35.73 ± 10.84 (a)	37.7 ± 27.26 (ab)
Permafrost	Site 1	2	55.2 ± 5.89 (a)	5.93 ± 0.18 (b)	695.72 ± 187.2 (a)	7.68 ± 1.56 (b)	8.2 ± 0.33 (a)	0.56 ± 0.03 (a)	14.78 ± 0.25 (b)	115.51 ± 7.6 (a)	13.16 ± 3.89 (a)	10.67 ± 4.41 (a)	73.9 ± 10.39 (a)
	Site 2	9	29.04 ± 4.5 (a)	8.24 ± 0.3 (a)	374.77 ± 134.22 (a)	31.19 ± 11.31 (b)	3 ± 0.13 (b)	0.1 ± 0.01 (c)	29.52 ± 1.76 (a)	1.02 ± 0.47 (a)	0.15 ± 0.12 (a)	25.35 ± 4.21 (a)	0.58 ± 0.37 (a)
	Site 3	1	60.4	5.61	451.92	6.87	14.64	1.22	11.97	206.35	25	12.02	46
	Site 4	8	38.1 ± 11.77 (a)	7.32 ± 0.56 (ab)	671.93 ± 477.72 (a)	100.06 ± 24.95 (a)	3.17 ± 0.64 (b)	0.21 ± 0.04 (b)	15.22 ± 0.88 (b)	60.28 ± 52.38 (a)	7.04 ± 7.78 (a)	27.92 ± 9.69 (a)	36.17 ± 33.42 (a)

## Sheet: Table S2
Table S2: Fungal relative proportion at the genera level for individual samples
			SampleID	HI1	HI3	HI4	HI5	HI6	HI7	HI8	HI9	HI10	HI11	HI12	HI13	HI14	HI15	HI16	HI18	HI19	HI20	HI21	HI22	HI24	HI25	HI26	HI27	HI28	HI29	HI30	HI31	HI33	HI34	HI35	HI37	HI38	HI39	HI40	HI41	HI42	HI43	HI44	HI45	HI47	HI48	HI49	HI50	HI51	HI52
			Site	Site 1	Site 1	Site 1	Site 1	Site 1	Site 1	Site 1	Site 1	Site 1	Site 1	Site 1	Site 1	Site 1	Site 1	Site 1	Site 1	Site 1	Site 1	Site 1	Site 1	Site 1	Site 1	Site 1	Site 2	Site 2	Site 2	Site 2	Site 2	Site 2	Site 2	Site 2	Site 2	Site 2	Site 2	Site 2	Site 2	Site 2	Site 2	Site 2	Site 2	Site 2	Site 2	Site 2	Site 2	Site 2	Site 2
			horizon	Topsoil	Topsoil	CryoOM	Permafrost	Topsoil	CryoOM	CryoOM	Topsoil	Subsoil	Permafrost	Subsoil	Topsoil	CryoOM	Topsoil	Subsoil	Topsoil	CryoOM	CryoOM	Topsoil	Subsoil	Topsoil	Subsoil	CryoOM	Topsoil	Subsoil	Permafrost	Topsoil	Subsoil	Topsoil	Subsoil	Permafrost	Subsoil	Permafrost	Topsoil	Subsoil	Permafrost	Topsoil	CryoOM	Permafrost	Topsoil	Permafrost	Topsoil	CryoOM	Permafrost	Topsoil	Subsoil
Phylum	Genus	Trophic modes	Lifestyles
Ascomycota	Abrothallus	Pathotroph	Lichen_Parasite	0.0253507	0	0	0	0	0	0	0	0	0	0	0.00875503	0.0406973	0	0	0	0	0	0	0	0	0	0	0.129603	0.270416	0.205631	0.0375206	0	0.0128816	0.013986	0.0295072	0.0343997	0.0839278	0.00901469	0.06413	0.0347826	3.07543	0.03367	0	0	0	0	0	0	0	0
	Acephala	Saprotroph	Soil_Saprotroph	0.00845023	0.0424729	0.0334992	0.173581	0.423396	0.0251277	0.149819	0.0360967	4.72211	0.0349936	0.100536	3.74715	0.0339144	0.0111185	0.0375446	0.0110834	0.439923	0.0476304	0.213047	0	0.134078	0.0276778	0	0.0838606	0	0	0	0	0.206106	0	0.0295072	0.0343997	0.167856	0.0360588	0	0.0695652	0	0	0	0.0120992	0.43956	0	0	0	0.102333	0
	Acremonium	Saprotroph	unspecified_Saprotroph	0	0	0	0	0	0	0	0	0	0	0	0	0	0	0	0	0	0	0	0	0	0	0	0	0	0	0	0	0	0	0	0	0	0.0180294	0	0	0	0	0	0	0	0	0	0	0	0
	Agonimia	Symbiotroph	Lichenized	0	0	0.0047856	0	0	0	0.0630815	0	0	0.0233291	0	0	0	0	0.0563169	0.0221668	0	0	0.121741	0	0.0148976	0.0276778	0	0.0152474	0	0	0.0300165	0.0497018	0.0128816	0	0.0885217	0	0.0419639	0	0	0	0	0	0	0.0120992	0	0	0.224845	0	0	0
	Alatospora	Saprotroph	Litter_Saprotroph	0.00845023	1.88768	2.24445	1.82839	0.477832	2.46252	0.583504	0.685838	1.7295	2.70617	0.284853	1.56715	0.359493	0.0889482	0.450535	0.0831255	0.137476	0.261967	0.0405803	0.13579	0.61825	0.221423	0.0768246	0.0609896	0.108167	1.47105	0.0675371	0.115971	0.0257632	0.0699301	0.0590145	0.0687994	0.167856	0.0360588	0.0213767	0.13913	0.0446794	0.47138	0.550964	0.0241984	0.32967	0.116264	0.0562114	0.166389	0.0409333	0.0855432
	Alternaria	Pathotroph	Plant_Pathogen	0	0.0141576	0	0	0.012097	0.0167518	0	0	0.0194326	0	0	0	0	0.0111185	0	0	0.494913	0.0952608	0.0101451	0	0.00744879	0.0276778	0.0256082	0.0152474	0.378583	0.0158178	0	0.0331345	0	0.013986	0	0	0.0419639	0	0	0	0.0297863	0.0673401	0	0.0120992	0	0	0	0	0	0
	Angustimassarina	Pathotroph	Mycoparasite	0	0	0	0	0	0	0	0	0	0	0.00837802	0	0	0	0	0	0	0	0	0	0	0	0.0256082	0	0	0	0	0	0	0	0	0	0	0	0	0	0	0	0	0	0	0	0	0	0.0204666	0
	Apodospora	Saprotroph	unspecified_Saprotroph	0.0126753	0.023596	0.0143568	0	0.00604851	0	0.00788519	0	0.0388651	0.116645	0.00837802	0	0.0610459	0	0	0	0	0	0	0	0	0.0553557	0	0	0	0	0	0	0	0	0	0	0	0	0	0	0	0	0	0	0	0	0	0	0	0
	Arachnopeziza	Saprotroph	Wood_Saprotroph	0	0	0	0	0.0181455	0.0167518	0	0	0	0.0116645	0.025134	0	0.00678288	0	0	0	0	0	0	0	0	0	0.0512164	0	0	0	0	0	0	0	0	0	0	0	0	0	0.00744657	0	0	0	0	0	0	0	0	0
	Archaeorhizomyces	Saprotroph	Soil_Saprotroph	0.00422511	0.00943841	0.0047856	0	0	0	0	0	0	0	0	0	0	0.0111185	0	0.0166251	0	0.0238152	0	0	0	0.0553557	0	0	0.0270416	0.0632711	0.0525289	0.0331345	0.0644081	0	0	0	0	0	0.855066	0.0695652	0.0148931	0.0673401	0	0.0120992	0	0	0	0	0	0.0855432
	Articulospora	Saprotroph	Litter_Saprotroph	0.0464763	0.410571	0.669985	0.144651	0.320571	0.150766	0.165589	0.276742	1.86553	0.163303	0.201072	0.288916	0.0406973	0.0778297	0.0750892	1.59601	0.137476	0.166706	0.147104	0.329777	0.633147	0.0830335	0.153649	0.0762369	0.0540833	0.0949067	0.0150083	0.0662691	0.141698	0.041958	0.0885217	0.0687994	0.20982	0.360588	0	0.0695652	0.00744657	1.38047	0	0.0483969	0.10989	0.0258365	0.168634	0.166389	0.0204666	0
	Ascocoryne	Saprotroph	Wood_Saprotroph	0	0	0	0	0	0	0	0	0	0	0	0	0	0	0	0	0	0	0	0	0	0	0	0	0	0	0	0	0	0	0	0	0	0	0	0	0	0	0	0	0	0	0	0	0	0
	Aspergillus	Saprotroph	unspecified_Saprotroph	0.278858	0.226522	0.133997	0.243013	0.0786306	0.18427	0.149819	0.132355	0.369219	0.198297	0.242962	0.236386	0.0949603	0.655993	1.83968	0.55417	2.19962	1.50036	0.36015	1.4355	0.670391	1.52228	3.32907	0.564153	1.02758	1.01234	0.412727	0.894632	0.270514	0.461538	0.708174	0.756794	2.47587	0.189309	0.598546	1.56522	0.104252	0.505051	0.550964	0.120992	0.10989	0.155019	0.337268	0.582363	0.470733	0.598802
	Aspicilia	Symbiotroph	Lichenized	0	0	0	0	0	0	0	0	0	0	0	0	0	0	0	0	0	0	0	0	0	0	0	0	0	0	0	0	0	0	0	0	0	0	0	0	0	0	0	0	0	0	0	0	0	0
	Atla	Symbiotroph	Lichenized	0.0422511	0.0613497	0.0957121	0.167795	0.0665336	0.192646	0.102507	0.174468	0.213758	0.151639	0.117292	0.297671	0.0474802	0.311319	2.70321	0.809088	1.34726	2.21481	0.304352	2.59942	0.886406	0.996402	2.07426	1.94404	1.27096	0.411262	0.435239	0.977469	0.32204	0.405594	1.09177	1.92638	1.55266	0.171279	0.76956	2.15652	0.186164	0.26936	0.550964	0.241984	0.32967	0.0645911	0.562114	0.915141	0.204666	0.25663
	Aureobasidium	unidentified	Sooty_Mold	0.0760521	0.0943841	0.00957121	0.00578603	0.012097	0.0251277	0	0.0421129	0.0194326	0	0	0	0.00678288	0.294641	0	0.0221668	0.274952	0.0952608	0.0710155	0.193986	0.141527	0.0276778	0.128041	0.0152474	0.0540833	2.38848	0.0150083	0.0828363	0.103053	0.027972	0.118029	0.137599	0.20982	0	0.06413	0.0347826	0.0446794	0.20202	0	0.0241984	0	0	0.0562114	0	0.0204666	0
	Bacidia	Symbiotroph	Lichenized	0	0	0	0	0	0	0	0	0	0	0	0	0	0	0	0	0	0	0	0	0	0	0	0	0	0	0	0	0	0	0	0	0	0	0	0	0	0	0	0	0	0	0	0	0	0
	Bagliettoa	Symbiotroph	Lichenized	0.0507014	0.0283152	0.0669985	0.243013	0.0604851	0.0837591	0.283867	0.0300806	0.106879	0.104981	0.159182	0.166346	0.101743	0.266845	1.63319	2.45497	1.20979	1.00024	1.29857	1.16392	0.372439	1.16247	4.02049	0.747122	3.59654	0.110724	0.180099	0.563287	0.257632	0.153846	1.38684	0.584795	0.797314	0.0540882	0.470286	0.765217	0.186164	0.03367	0.716253	0.217786	0.43956	0.0645911	0.84317	0.415973	0.102333	0.684346
	Beauveria	Pathotroph	Animal_Parasite	0	0	0	0	0	0.00837591	0	0	0	0	0	0	0	0	0	0	0	0	0	0	0	0	0	0.00762369	0	0	0	0	0	0	0	0	0	0	0	0.0347826	0	0	0	0	0	0	0	0	0	0
	Biscogniauxia	Saprotroph	Wood_Saprotroph	0	0	0	0	0	0	0	0	0	0	0	0	0	0	0	0	0	0	0	0	0	0	0	0	0	0	0	0	0	0	0	0	0	0	0	0	0	0	0	0	0	0	0	0	0	0
	Blastobotrys	Saprotroph	Nectar_or_tap_Saprotroph	0.00422511	0.0613497	0.0143568	0.0347162	0.0302425	0.0251277	0.544078	0.0300806	1.36028	0.0583226	0.134048	0.0437752	0.0203486	0	0	0	0	0	0.0253627	0	0.0670391	0.0276778	0	0	0	0.0158178	0	0	0	0	0	0	0	0	0.0213767	0	0	0	0	0	0	0	0.0562114	0	0	0
	Botrytis	Pathotroph	Plant_Pathogen	0.0211256	0.0141576	0.0143568	0	0.012097	0.0335036	0.0315408	0	0.0194326	0.0349936	0	0	0.00678288	0.0111185	0.0187723	0	0	0.0238152	0	0	0	0	0	0.0152474	0	0.0474533	0.180099	0	0	0	0.0295072	0	0.0419639	0	0	0	0	0.10101	0	0	0	0	0	0	0	0
	Brownliella	Symbiotroph	Lichenized	0	0	0	0.0231441	0.024194	0	0	0	0	0	0.159182	0	0	0	0	0	0	0	0	0	0	0	0.0256082	0	0	0	0	0	0.0901713	0	0	0	0	0	0.0213767	0	0	0	0	0.0604961	0.10989	0.0258365	0	0	0	0
	Bryochiton	Pathotroph	Plant_Pathogen	0	0.207645	0.023928	0.0115721	0.108873	0.536058	0.0157704	0.132355	0	0.0116645	0.0921582	0.796708	0	0	0	0	0	0.119076	0.0152176	0	0	0.0276778	0.0512164	0.0381185	0.0270416	0.0158178	0	0	0	0.041958	0	0	0	0	0.0213767	0.173913	0.00744657	0	0	0.0362976	0.10989	0	0	0	0	0
	Byssochlamys	Saprotroph	unspecified_Saprotroph	0	0	0	0	0	0	0	0	0	0	0	0	0	0	0	0.0221668	0	0	0	0	0	0	0	0	0	0	0	0	0	0	0	0	0	0	0	0	0	0	0	0	0	0	0	0	0	0
	Byssonectria	Saprotroph	Litter_Saprotroph	0.0126753	0.0377537	0.047856	0.0925765	0.0423396	0.125639	0.0473111	0.156419	0.0485814	0.0349936	0.016756	0.0262651	0.0135658	0.022237	0.281584	0.138543	0.274952	0.214337	0.106523	0.446169	0.0148976	0.0553557	0.0512164	0.0381185	0.0811249	1.56596	0.0825454	0.265076	0.141698	0.181818	0.53113	0.963192	0	0.0180294	0.0213767	0.104348	0.00744657	0.30303	0.0550964	0.145191	0.879121	0.116264	0.505902	0.831947	0	0
	Cadophora	Saprotroph	Litter_Saprotroph	0.164779	6.95611	2.87136	0.572817	0.580657	1.47416	1.24586	1.8289	0.719005	1.85466	0.728887	5.97969	1.24805	0.611519	1.40792	1.05292	0.879846	1.33365	1.21741	0.601358	3.79888	0.913368	2.2023	1.479	1.27096	1.53432	2.76152	0.54672	0.373567	0.713287	0.826202	0.653595	1.30088	1.25304	6.43437	1.25217	0.275523	0.942761	1.10193	1.19782	0.659341	3.94006	0.730748	0.499168	6.18093	1.45423
	Caloplaca	Symbiotroph	Lichenized	0.0338009	0.0283152	0	0.0289302	0.00604851	0.117263	0	0.0120322	0.0291489	0	0	0.0700403	0	0	0	0.0055417	0	0.0952608	0	0	0	0	0	0.00762369	0	0.0316356	0.00750413	0.0331345	0	0.041958	0.0590145	0	0.0419639	0	0	0	0	0.0673401	0	0.0120992	0	0.0129182	0	0	0	0
	Candelariella	Symbiotroph	Lichenized	0.0295758	0.202926	0.220138	0.0405022	0.0362911	0.251277	0.0236556	0.102274	0.0971628	0	0.410523	0.0612852	0.0406973	0.0389148	0.0938615	0.0166251	0.0824856	0.119076	0.065943	0	1.81006	0.0830335	0.0256082	0.0152474	0	0.0632711	0.195107	0.0165673	0	0.027972	0.0295072	0.0343997	0.0419639	0.0180294	0	0.0347826	0.0446794	0.03367	0.0550964	0.0483969	0	0.129182	0	0	0.0613999	0
	Capronia	Saprotroph	Soil_Saprotroph	0.00845023	0.023596	0	0.121507	0.00604851	0.00837591	0	0.174468	0	0	0.00837802	0	0.00678288	0.0111185	0.0375446	0.29371	0	0.0238152	0	0.0387973	0	0	0	0.0457422	0.0540833	0.0474533	0.435239	1.7727	0.0515265	0.0699301	0.0295072	0	0.0419639	0.00901469	0	0.0695652	0.119145	0.976431	0.275482	21.7544	0.32967	0.36171	0.337268	0.582363	0.1228	0.25663
	Catenulifera	Saprotroph	Wood_Saprotroph	0	0.17933	0.023928	0.00578603	0.00604851	0.00837591	0.0473111	0	0.0291489	0.0233291	0.00837802	0.0262651	0.0135658	0.0277963	0.0187723	0.0166251	0.0274952	0.0238152	0.111596	0	0.193669	0.0830335	0	0.00762369	0.0270416	0	0.0300165	0.0165673	0	0	0.32458	0	0.0419639	0	0	0.0347826	0	0.03367	0.110193	0.0362976	0.21978	0.0129182	0.393479	0.0831947	0.0818666	0.0855432
	Catenulostroma	Pathotroph	Plant_Pathogen	0	0	0	0	0	0	0	0	0	0.0116645	0	0	0	0	0	0.0443336	0	0	0.101451	0	0	0	0	0.00762369	0	0	0	0	0	0	0.0295072	0	0	0.0180294	0	0	0	0	0	0	0	0	0.0562114	0	0	0
	Cenococcum	Symbiotroph	Ectomycorrhizal	0.299983	0.764512	0.598201	0.370306	0.604851	0.711952	0.638701	0.29479	1.48659	0.373265	0.653485	0.849238	0.284881	0.650434	2.79707	0.698254	4.89414	3.81043	0.750736	1.4937	1.5419	1.93745	1.89501	5.00877	1.35208	1.37615	0.720396	1.04374	29.5762	1.23077	2.00649	1.34159	3.44104	0.28847	1.45361	2.1913	0.484027	0.774411	2.97521	0.447671	5.6044	1.95065	2.13603	1.66389	1.3508	1.36869
	Chaenotheca	Symbiotroph	Lichenized	0	0	0	0	0	0	0	0	0	0	0	0	0	0	0	0	0	0	0	0	0.00744879	0.0276778	0	0	0	0	0	0	0	0	0	0	0	0	0	0	0	0	0	0	0	0	0	0	0	0
	Chaetomium	Saprotroph	Litter_Saprotroph	0	0.00943841	0.0143568	0.0173581	0.00604851	0	0.00788519	0	0	0	0	0	0	0.00555926	0	0.0055417	0.0274952	0.0238152	0	0	0	0	0	0.0152474	0	0.110724	0.0150083	0.0828363	0.0257632	0	0	0.0687994	0	0	0.0213767	0	0.00744657	0.03367	0.0550964	0.0120992	0	0	0	0.0831947	0	0
	Chaetosphaeria	Saprotroph	Litter_Saprotroph	0.00422511	0	0.0047856	0.0115721	0	0	0	0	0.00971628	0	0	0	0	0.00555926	0.0750892	0.0055417	0	0	0	0	0.00744879	0	0	0	0	0.0158178	0	0.0165673	0	0	0	0.0343997	0	0	0	0	0	0	0	0	0	0	0	0	0	0
	Chaetosphaeronema	Pathotroph	Plant_Pathogen	0	0.00471921	0	0.0115721	0	0	0	0	0	0	0	0	0	0	0	0.0166251	0.0549904	0	0	0	0	0	0.0512164	0	0	0.0316356	0	0.0497018	0.0772897	0	0	0	0	0	0.0855066	0	0	0.0673401	0	0.0120992	0	0	0	0	0	0
	Chalara	Saprotroph	unspecified_Saprotroph	0.0802772	5.24304	7.49426	3.1476	1.93552	5.86314	1.98707	3.30887	3.459	1.808	1.37399	2.0837	2.56393	0.517011	2.4404	0.29371	0.659885	1.30984	0.989145	0.950533	2.50279	0.470523	0.512164	7.32637	0.621958	1.48687	0.577818	0.347913	0.141698	0.405594	0.265565	0.619195	0.629459	0.0721176	0.235143	0.591304	0.268077	0.942761	2.36915	0.133091	0.549451	0.232528	0.168634	0.415973	0.1842	0.342173
	Chalastospora	Pathotroph	Plant_Pathogen	0	0	0.0047856	0	0	0	0	0	0	0	0.00837802	0.00875503	0	0	0	0	0	0	0	0	0	0	0	0.00762369	0	0	0	0	0	0	0	0	0.0419639	0	0	0.243478	0	0	0	0	0	0	0	0	0	0
	Cheilymenia	Saprotroph	Litter_Saprotroph	0.00422511	0	0	0	0	0.0167518	0	0	0	0	0	0	0	0.00555926	0	0.0110834	0.109981	0.0714456	0	0	0	0	0	0	0.0540833	0.0632711	0	0	0.0128816	0.013986	0	0.0343997	0	0	0	0	0	0	0	0	0	0.0258365	0	0	0	0
	Choiromyces	Symbiotroph	Ectomycorrhizal	0	0	0	0	0	0	0.0157704	0	0	0	0	0	0	0	0	0	0	0	0.00507254	0	0	0	0	0	0	0	0	0	0	0	0.0295072	0	0	0.0180294	0	0	0	0	0	0	0	0	0.0562114	0	0	0
	Cistella	Saprotroph	Wood_Saprotroph	0.0169005	0.519113	1.41175	0.688538	1.97786	0.167518	0.4258	0.180484	0.408084	1.38808	0.234584	2.55647	0.183138	0.022237	0.131406	0.121917	1.07231	0.0952608	0.0202901	0.13579	0.0223464	0.166067	0.0512164	3.69749	0.189292	0.189813	2.22122	0.149105	1.76478	0.013986	0.0590145	0.206398	0.167856	0.414676	0.06413	0.278261	0.0372329	0.03367	0.165289	0.871143	0.32967	0.0258365	0.112423	0	0.716332	0.0855432
	Cladonia	Symbiotroph	Lichenized	0.038026	0.00943841	0.138783	0.0925765	0.0786306	0.167518	0.110393	0.168451	0.320637	0.163303	0.00837802	0.0175101	0.0203486	0	0	0	0	0	0.00507254	0.0581959	0.0148976	0	0	0	0	0	0.0375206	0	0.0128816	0	0.0295072	0	0	0.00901469	0	0	0	0	0.165289	0	0	0	0	0	0	0
	Cladophialophora	Saprotroph	Soil_Saprotroph	1.04783	1.76498	0.425919	0.185153	0.68953	0.092135	0.39426	0.318855	0.252623	0.268284	0.276475	0.420242	0.189921	0.961752	1.29529	0.609587	1.7047	0.738271	3.62179	1.4161	1.98138	1.30086	1.10115	1.04445	1.75771	3.21101	0.277653	0.497018	0.347804	0.293706	2.09501	1.10079	1.17499	0.495808	0.555793	1.73913	0.394668	0.808081	0.220386	0.290381	1.42857	0.206692	0.899382	1.24792	0.552599	1.11206
	Cladosporium	Saprotroph	Litter_Saprotroph	0.156329	1.19868	1.78503	1.60852	11.1474	2.06047	2.33402	1.35964	3.90595	2.49621	4.12198	1.6547	1.68894	0.0555926	0.0938615	0.0720421	1.62222	0.142891	0.0507254	0.310378	0.610801	0.304456	0.128041	0.449798	0.135208	0.648529	1.08059	0.18224	0.386449	0.013986	0.354087	0.309598	0.20982	0.0631029	0.213767	0.382609	0.305309	1.38047	0.165289	2.12946	0.879121	0.322956	0.505902	0.332779	0.532133	0.940975
	Clathrosporium	Saprotroph	Litter_Saprotroph	0	0	0	0	0	0	0	0	0	0	0	0	0	0	0	0	0	0.0238152	0.00507254	0	0	0	0	0	0	0	0.0225124	0	0	0	0	0	0	0	0	0	0	0	0	0	0	0.103346	0	0.0831947	0	0
	Claussenomyces	Saprotroph	Wood_Saprotroph	0.038026	0.00471921	0.0191424	0.0231441	0.00604851	0.0670073	0.0473111	0.00601612	0	0.0233291	0.016756	0.0350201	0.0135658	0.00555926	0	0.0166251	0	0.119076	0.0101451	0.0193986	0	0	0	0.0228711	0	0.0158178	0.0150083	0.0828363	0	0.0839161	0	0	0	0	0	0	0	0	0	0	0	0.0129182	0.0562114	0.0831947	0	0
	Claviceps	Pathotroph	Plant_Pathogen	0	0.0188768	0.0047856	0.00578603	0	0.00837591	0.00788519	0.0180484	0.0194326	0.0116645	0.025134	0.0175101	0	0.0333556	0.0750892	0	0.0549904	0	0.00507254	0.0775946	0.0670391	0.0276778	0.102433	0	0.108167	0.0790889	0	0.0165673	0	0	0	0.0343997	0	0	0.0213767	0	0	0.16835	0.220386	0.0120992	0.10989	0	0.0562114	0	0	0
	Collembolispora	Saprotroph	Litter_Saprotroph	0	0	0.0191424	0.00578603	0	0	0.00788519	0.0120322	0.0388651	0.0233291	0	0.0175101	0	0.022237	0.206495	0.19396	0.0549904	0.0476304	0.0507254	0.0193986	1.77281	0.0830335	0.0256082	0.297324	0.0270416	0.126542	2.61894	0.18224	0.0515265	0.027972	0.826202	0.0343997	0.167856	0.57694	0.0427533	0.104348	0.0297863	1.14478	0.275482	0.15729	0.32967	0.0387547	20.2361	0	0.1842	0.769889
	Colletotrichum	Pathotroph	Plant_Pathogen	0.038026	0.519113	0.172282	2.25655	0.840743	0.0251277	0.0315408	0.00601612	0.0291489	0.0466581	0.20945	0.0700403	0.0135658	0.0111185	0	0.0443336	0.0274952	0.0238152	0	0	0.00744879	0	0	0	0	0	0	0.0165673	0.0644081	0	0	0	0	0.00901469	0.06413	0	0	0	0.0550964	0.0604961	0.10989	0	0	0	0	0
	Collophora	Pathotroph	Plant_Pathogen	0	0.151015	0.148354	0.237227	0.375008	0.150766	0.228671	0.264709	0.0582977	0.186632	0.0837802	0.402732	0.149223	0.0166778	0.0375446	0.0221668	0.0549904	0.0476304	0.0202901	0.0969932	0	0.0276778	0.0256082	0.0152474	0.0270416	0.0474533	0.450248	0.0331345	0.0128816	0.027972	0.0295072	0.0343997	0	0.0811322	0	0	0.00744657	0.03367	0.0550964	0.653358	0	0.0258365	0	0.249584	0	0
	Colpoma	Pathotroph	Plant_Pathogen	0	0	0.0047856	0	0	0	0	0	0.204042	0	0	0	0	0	0	0	0	0	0	0	0.0521415	0	0	0	0	0	0	0	0	0	0	0	0.0839278	0	0	0	0	0	0	0	0	0	0	0	0.1228	0
	Comoclathris	Saprotroph	Wood_Saprotroph	0	0	0	0	0	0	0	0	0	0	0	0.00875503	0	0.00555926	0	0	0	0.0238152	0	0	0	0	0	0	0	0.0158178	0	0	0	0	0.0295072	0	0	0	0	0	0	0.3367	0	0.0241984	0.10989	0	0	0	0	0
	Coniochaeta	Saprotroph	unspecified_Saprotroph	0.0169005	0.023596	0.0047856	0	0	0	0	0	0	0	0	0	0.0610459	0.00555926	0	0	0	0	0	0	0	0	0	0.00762369	0.216333	0.173996	0.0225124	0.0497018	0	0	0.0590145	0	0.125892	0	0.0213767	0.0347826	2.37546	0.03367	0	0	0	0	0	0	0	0
	Coniosporium	Pathotroph	Plant_Pathogen	0	1.21284	0.918836	0.798472	0.483881	1.75057	2.10535	1.43785	1.02993	1.27143	0.913204	0.306426	0.657939	0.00555926	0.131406	0.0277085	0.0549904	0.190522	0.0557979	0.116392	0.0223464	0.0276778	0.0768246	0.00762369	0.189292	0	0.0300165	0	0	0.027972	0.0295072	0.0343997	0	0	0	0	0	0.0673401	0.110193	0.0120992	0	0.0516729	0.393479	0	0	0
	Cordyceps	Pathotroph	Animal_Parasite	0	0	0	0.0115721	0	0	0	0	0	0.139974	0	0	0.00678288	0	0	0	0	0	0	0	0	0	0	0	0	0	0	0	0	0	0	0	0	0	0	0	0	0	0	0	0	0	0	0	0	0
	Crocicreas	Saprotroph	Litter_Saprotroph	0.515464	0.438886	0.263208	0.0520743	1.07663	0.00837591	0.181359	0.0421129	0.0971628	0.198297	0.0335121	0.551567	0.176355	0.0833889	0.319129	0.421169	0.302447	0.0476304	0.436238	0	0.163873	0.0553557	0.0512164	0.0228711	0.784208	0.0790889	1.13312	0.0497018	0.0901713	0.041958	0.0295072	0.0343997	0.0839278	0.486793	0	0.0695652	0.0223397	0	0.110193	0.0362976	0.21978	0.0645911	0.0562114	0.0831947	0.0409333	0
	Cryptodiscus	Pathotroph	Lichen_Parasite	0	0.00471921	0	0	0.00604851	0	0	0.0300806	0	0	0	0	0	0	0	0	0	0	0	0	0	0	0	0	0	0	0	0	0	0	0	0	0	0	0	0	0	0	0	0	0	0	0	0	0	0
	Cryptomyces	Pathotroph	Plant_Pathogen	0	0	0	0.00578603	0.00604851	0	0	0	0	0	0	0	0	0.00555926	0	0	0	0	0	0	0	0	0	0	0	0	0	0	0	0	0	0	0	0	0	0.0695652	0	0	0	0	0	0	0	0	0	0
	Cryptosporiopsis	Saprotroph	unspecified_Saprotroph	0.00422511	0	0.023928	0.0694324	0.108873	0	0.0315408	0.0300806	0.0194326	0	0	0.0175101	0.0271315	0	0	0.0166251	0.247457	0	0.0862331	0.0387973	0	0.0276778	0	0	0	0	0	0	0	0	0	0	0.0419639	0.00901469	0	0	0	0	0	0	0	0	0	0	0	0
	Cudoniella	Saprotroph	Litter_Saprotroph	0	0	0.023928	0	0	0.0837591	0.0551963	0	0.0582977	0	0.0670241	0	0.0135658	0	0	0	0	0	0	0	0	0	0	0	0	0	0	0	0	0	0	0	0	0	0	0	0	0	0	0	0	0	0	0	0	0
	Cylindrosympodium	Pathotroph	Plant_Pathogen	0.249282	0.339783	0.181853	1.13406	0.0665336	0.125639	0.220785	0.0421129	0.194326	0.0816517	0.0418901	0.0700403	0.108526	0.0500334	0.319129	0.199501	0.0274952	0.0952608	0.131886	0.0581959	0.163873	0.0830335	0.0512164	0.0304948	0.108167	0.0790889	0.0975537	0.265076	0.0515265	0.0699301	0.177043	0.103199	0.0419639	0	0	0.104348	0.0223397	0.16835	0.275482	1.13733	0.10989	0.0129182	0.224845	0	0.0204666	0.171086
	Cyphellophora	Saprotroph	Litter_Saprotroph	0	0	0	0	0	0	0	0	0	0	0	0	0	0	0	0	0	0	0.0101451	0	0	0	0.0256082	0	0.0270416	0	0	0	0	0	0	0	0	0	0	0	0	0	0	0	0	0	0	0	0	0
	Cystodendron	Pathotroph	Plant_Pathogen	0.0633767	0.405852	0.0526417	0.0983626	0.0181455	0	0.678126	0.0300806	0.116595	0.0699872	0.0502681	0.770443	0.0135658	0.0555926	0.131406	0.692713	0.0824856	0.0952608	4.38774	0.13579	0.938547	0.110711	0.128041	1.52474	0.216333	0.0316356	0.00750413	0.0994036	0	0	0.472116	0	0.0419639	0.892455	0.0213767	0.0695652	0.0297863	0.03367	0	0.278282	0	0.103346	0.168634	0	0.0409333	0
	Darksidea	Symbiotroph	Root_Endophyte	0	0	0	0	0	0	0	0	0	0	0	0	0	0	0	0.0387919	0	0	0	0	0	0	0.0256082	0.0228711	0	0	0	0	0	0	0	0	0	0.00901469	0	0	0	0	0	0	0	0	0	0	0	0
	Debaryomyces	Saprotroph	Nectar_or_tap_Saprotroph	0	0	0	0	0	0	0	0	0	0	0	0	0	0	0	0	0	0	0	0	0	0	0	0	0	0	0	0	0	0	0	0	0	0	0	0	0	0	0	0	0	0	0	0	0	0
	Desmazierella	Saprotroph	Litter_Saprotroph	0	0.0141576	0	0.00578603	0	0	0	0.0120322	0	0	0	0	0	0	0.0563169	0.0166251	0	0.0238152	0	0.0969932	0	0	0.0768246	0.0228711	0.0270416	0.0474533	0.00750413	0.0497018	0	0	0	0.103199	0	0	0.0213767	0	0	0	0	0	0	0	0	0.0831947	0	0
	Devriesia	Pathotroph	Plant_Pathogen	0.0464763	0.0424729	0.0382848	0.115721	0.0846791	0.234526	0.0867371	0.0120322	0.369219	0.0466581	0.142426	0.140081	0.0474802	0.0111185	0.0563169	0.0055417	0	0.0952608	0.172466	0	0.0446927	0	0	0.0457422	0	0.110724	0.00750413	0	0.0515265	0.041958	0	0	0	0	0.106883	0.13913	0.0148931	0.0673401	0.0550964	0.0725953	0	0.0516729	0	0	0.0409333	0
	Didymosphaeria	Pathotroph	Plant_Pathogen	0	0	0	0	0	0	0	0	0	0	0	0.00875503	0	0	0	0	0	0	0	0	0	0	0	0.0228711	0	0	0	0	0	0	0	0	0	0	0	0	0	0	0	0	0	0	0	0	0	0
	Dimorphospora	Saprotroph	Litter_Saprotroph	0.152104	0.0141576	0	0	0	0	0	0.048129	0.00971628	0	0	0	0	1.01179	0.0563169	0	0.0274952	0	0.00507254	0.0387973	0.00744879	0.0830335	0	0.0152474	0.108167	0.110724	0	0	0	0.013986	0	0	0	0	0.0213767	0	0.00744657	0.03367	0	0	0	0.0129182	0	0	0	0
	Dinemasporium	Saprotroph	Litter_Saprotroph	0.00422511	0.00471921	0	0	0	0	0.00788519	0.00601612	0	0	0	0	0.156006	0	0	0	0	0	0	0	0	0	0	0	0.0270416	0	0	0	0	0	0	0	0	0	0	0	0	0	0	0	0	0	0	0	0	0
	Elaphomyces	Symbiotroph	Ectomycorrhizal	0.169005	0.0660689	0.0287136	0.0347162	0.0181455	0.00837591	0.0709667	0.120322	0.068014	0.0816517	0	0.0612852	0.115309	0.394708	0.563169	0.0775838	0.494913	0.0714456	0.142031	0.872939	0.283054	0.774979	0.0512164	0.213463	0.648999	0.632711	0.060033	0.0828363	0.0257632	0	0.0295072	0.481596	0.335711	0.0631029	0.0427533	0.173913	0.0372329	0.3367	0.0550964	0.0120992	0.21978	0	0.112423	0.415973	0.0613999	0.513259
	Elasticomyces	Pathotroph	Lichen_Parasite	0	0	0	0	0	0	0	0.0120322	0	0	0	0	0	0	0	0	0	0	0	0	0	0	0	0	0	0	0	0	0	0	0	0.0343997	0	0.00901469	0	0	0	0	0	0.0241984	0	0	0	0.0831947	0	0
	Eleutheromyces	Pathotroph	Mycoparasite	0	0	0	0	0	0	0	0	0	0	0	0	0	0.00555926	0	0	0	0	0	0	0	0	0	0	0	0	0	0	0	0	0	0	0	0	0	0	0	0	0.0550964	0	0	0.0258365	0	0	0	0
	Epicoccum	Pathotroph	Plant_Pathogen	0.00845023	0.023596	0.00957121	0.0231441	0.0423396	0.0167518	0.0709667	0.0120322	0.0291489	0.0116645	0.0502681	0.0437752	0.0271315	0.0333556	0.0563169	0	0.0549904	0.0476304	0.0101451	0.0193986	0.0372439	0	0.0512164	0.0304948	0	0.0158178	0.00750413	0	0.0257632	0	0.826202	0.0343997	0.0419639	0	0.25652	0.243478	0.00744657	0.572391	0	0	0.32967	0	0.112423	0.0831947	0	0.25663
	Exophiala	Pathotroph	Animal_Parasite	0.143654	0.160453	0.0287136	0.0347162	0.0665336	0.0586314	0.0551963	0.10829	0.0485814	0.0233291	0.0586461	0.12257	0.0203486	0.0778297	0.0938615	0.338044	0.137476	0.190522	0.243482	0.116392	0.0670391	0	0.28169	0.137226	0.189292	0.221449	0.195107	0.0828363	0.0644081	0.0979021	0.147536	0	0.125892	0.622014	0.0427533	0.208696	0.0819123	0.03367	0.275482	0.133091	0.10989	0.0387547	1.12423	0.998336	0.982399	2.13858
	Extremus	Saprotroph	unspecified_Saprotroph	0	0	0.0287136	0	0.024194	0	0	0	0	0	0	0	0	0	0	0	0	0	0.00507254	0	0	0	0	0	0	0	0.0300165	0.0165673	0	0	0	0	0	0	0	0	0	0	0	0.0725953	0	0.0129182	0	0	0	0
	Filosporella	Saprotroph	Litter_Saprotroph	0	0.0188768	0.6317	0	0	0	0	0	0.00971628	0.0349936	0	0	0	0.138982	0.150178	0.0055417	0	0	0	0	0.0148976	0.0276778	0.358515	0.00762369	0	0	0.0525289	0	0	0	0	0	0	0	0	0	0	0	0.110193	0	0	0	0	0	0	0
	Fontanospora	Saprotroph	Litter_Saprotroph	0.00422511	0.0141576	0.488132	0.0173581	0.0423396	0.0502555	0.0315408	0.048129	0.204042	0	0.00837802	0.0700403	0.0610459	0.0166778	0.206495	0.0221668	0.0549904	0.0714456	0.0101451	0.407371	0.0670391	0	0.128041	0.00762369	0.0540833	0.0474533	0.0225124	0.0165673	0	0.041958	0.0590145	0.0343997	0.125892	0.00901469	0	0	0.0148931	0	0.0550964	0	0	0.0129182	0.0562114	0.0831947	0	0
	Fulvoflamma	Pathotroph	Plant_Pathogen	0	0	0	0	0	0	0	0	0	0	0	0	0	0	0	0	0	0	0.00507254	0	0	0	0	0	0.0270416	0	0	0	0	0	0	0	0	0	0	0	0	0	0	0	0	0	0	0	0	0
	Fusarium	Pathotroph	Plant_Pathogen	0.0295758	0	0.0287136	0	0	0.0251277	0.00788519	0.0120322	0.0291489	0	0.0335121	0	0.00678288	0	0	0	0	0.0238152	0	0	0	0	0	0	0	0	0	0	0	0	0	0	0.0419639	0	0	0	0	0	0	0	0	0	0	0	0	0
	Geomyces	Saprotroph	Soil_Saprotroph	0.0802772	0.349221	0.19621	0.0636464	0.320571	0.0670073	0.0946223	0.096258	0.136028	0.0699872	0.0921582	0.0612852	0.0678288	0.211252	0.882298	0.216126	1.42975	0.619195	0.202901	0.601358	0.43203	0.415167	0.84507	0.373561	0.405625	0.838342	0.667867	0.347913	0.695607	0.237762	0.560637	0.825593	0.923206	0.351573	0.299273	0.278261	0.297863	0.673401	1.65289	0.120992	1.42857	0.103346	0.505902	0.499168	1.0438	0.171086
	Geopora	Symbiotroph	Ectomycorrhizal	0	0	0	0	0	0	0	0.00601612	0	0	0	0	0	0	0	0	0	0	0	0.213385	0	0	0	0	0.0270416	0	0	0	0	0	0	0.0343997	0	0	0	0	0	0	0	0.0120992	0	0	0	0	0	0
	Gymnostellatospora	Saprotroph	Soil_Saprotroph	0	0	0	0	0	0	0	0	0	0	0	0	0	0	0	0.0055417	0	0	0	0	0	0	0	0.00762369	0	0	0.00750413	0	0	0	0	0	0	0.0450735	0	0	0	0	0	0	0	0	0	0	0	0
	Gyoerffyella	Saprotroph	Litter_Saprotroph	0.0971776	3.54884	0.306279	0.648036	0.350814	0.159142	5.41713	0.499338	0.291489	0.303278	0.259718	0.893013	0.820728	0.205693	0.0750892	0	0.109981	0.0476304	0.213047	0.0969932	0.0148976	0.0553557	0.0256082	0.0381185	0.0811249	0.695982	0.0150083	0.0828363	1.27528	0	0.649159	0.103199	0.0839278	0.0270441	0.06413	0.104348	0.0297863	0.20202	0.0550964	0.0120992	0.21978	0	1.63013	0.166389	0.0204666	0.0855432
	Helgardia	Pathotroph	Plant_Pathogen	0	0	0	0	0	0	0	0	0	0	0	0	0	0	0	0	0	0	0	0	0	0	0	0	0	0	0	0	0	0	0	0	0	0	0	0	0	0	0	0	0	0	0	0	0	0
	Herpotrichia	Pathotroph	Plant_Pathogen	0.0422511	0.023596	0.679556	0.0405022	0.0302425	0.0418796	0.0315408	0.0360967	0.0388651	0.0233291	0.0335121	0.0350201	0.00678288	0.0500334	0.506852	0.055417	0.274952	0.190522	0.755808	0.174588	0.18622	0.110711	0.128041	0.266829	0.16225	0.0316356	0.240132	0.0331345	0.141698	0.111888	0.147536	0.137599	0.251783	0.252411	0.0427533	0.243478	0.0297863	0.10101	0.330579	0.0120992	0.32967	0.0387547	0.562114	0.249584	0	0.0855432
	Hispidoconidioma	Saprotroph	Wood_Saprotroph	0	0	0	0	0	0	0	0	0	0	0	0	0	0	0	0	0	0	0	0	0	0	0	0	0	0	0	0	0	0	0	0	0	0	0	0	0	0	0	0	0	0	0	0	0	0
	Hormonema	Saprotroph	unspecified_Saprotroph	0	0.00471921	0.0047856	0.0115721	0	0.00837591	0	0	0.00971628	0	0.00837802	0.00875503	0.00678288	0.0166778	0.0375446	0.0332502	0	0.0476304	0.0152176	0.0193986	0.00744879	0	0.0256082	0.0457422	0	0.0158178	0.0300165	0	0.0257632	0	0.0295072	0.0687994	0.0419639	0	0.06413	0.104348	0.00744657	0	0	0.0120992	0.32967	0.0129182	0	0	0.0818666	0
	Humicola	Saprotroph	Wood_Saprotroph	0.00422511	0	0	0.0115721	0.16331	0	0	0.0120322	0.0194326	0	0	0.00875503	0.00678288	0	0	0	0	0	0	0	0	0	0.0256082	0	0	0.0158178	0	0	0.0257632	0	0	0	0	0	0	0	0	0	0	0	0	0	0	0	0.143266	0
	Hyaloscypha	Saprotroph	Litter_Saprotroph	0.194355	0.528551	0.263208	0.428166	3.12708	0.711952	0.331178	2.11768	1.38943	1.01481	0.594839	0.569077	0.210269	0.683789	0.319129	0.0775838	1.42975	0.166706	0.238409	0.543162	1.29609	0.193745	0.0512164	0.0762369	0.135208	0.347991	0.0150083	0.0497018	0.0901713	0	0.0295072	0.137599	0.125892	0.0631029	0.0213767	0.0347826	0.0148931	0.0673401	0	0.217786	0.879121	0.180855	0.112423	0.0831947	0.0409333	0.427716
	Hymenoscyphus	Saprotroph	Litter_Saprotroph	0.0802772	0.198207	0.0861409	0.0347162	0.0967761	0.117263	0.0946223	0.234629	0.301205	0.209962	0.0586461	0.0437752	0.0406973	0.0555926	0.0375446	0.0110834	0.0274952	0.0714456	0.304352	0.0581959	0.372439	0.166067	0.230474	0.0152474	0	0.0158178	0.120066	0	0	0.013986	0.0295072	0	0.0419639	0.0450735	0	0	0.00744657	0.0673401	0.0550964	0.0846945	0	0	0	0.582363	0.143266	0
	Hymenula	Pathotroph	Plant_Pathogen	0	0	0	0.00578603	0	0	0	0	0	0	0	0	0	0	0	0.0166251	0.0274952	0	0	0	0	0	0	0.0457422	0	0.0316356	0.00750413	0.0497018	0.257632	0.013986	0.0590145	0	0.0419639	0.0991616	0	0	0	0.0673401	0.0550964	1.36721	0.10989	0.0258365	0	0	0	0
	Hypomyces	Pathotroph	Mycoparasite	0	0	0	0	0	0	0	0	0	0	0	0	0	0	0	0	0	0	0	0	0.00744879	0	0	0	0	0	0	0	0	0	0	0	0.0419639	0	0	0	0	0	0	0	0	0	0	0	0	0
	Idriella	Saprotroph	Litter_Saprotroph	0	0	0	0	0	0	0	0	0	0	0	0	0	0	0	0	0	0	0	0	0	0	0	0	0	0	0	0	0	0	0	0	0	0	0	0	0	0	0	0	0	0	0	0	0	0
	Ilyonectria	Pathotroph	Plant_Pathogen	0	0	0	0	0	0	0	0	0	0	0	0.00875503	0	0	0	0	0	0	0	0	0.00744879	0	0	0	0	0	0	0	0	0	0	0	0	0	0	0	0	0	0	0	0	0	0	0	0	0
	Infundichalara	Saprotroph	Litter_Saprotroph	0.143654	0.924965	0.559916	0.931551	0.532269	1.93484	3.3039	1.52208	1.87524	0.944827	0.511059	1.37454	5.07359	0.0611519	0.0750892	0.0221668	0.137476	0.261967	0.0456528	0.310378	0.0744879	0.0553557	0.0512164	0.0838606	0.48675	0.28472	0.0150083	0.0828363	0	0.041958	0.236058	0.103199	0.419639	0	0.0427533	0.243478	0.0744657	0.03367	0.0550964	0	0.21978	0.0387547	0.168634	0.249584	0.0613999	0.0855432
	Isaria	Pathotroph	Animal_Parasite	0	0	0	0	0	0	0	0	0	0	0	0	0	0	0	0	0	0	0	0	0	0	0	0	0.0270416	0	0	0	0	0	0	0	0	0	0	0	0	0	0	0	0	0	0	0	0	0
	Jahnula	Saprotroph	Wood_Saprotroph	0.00845023	0	0	0	0.012097	0	0	0.00601612	0	0	0.025134	0	0	0.00555926	0	0.0055417	0.219962	0.0238152	0	0.0193986	0	0	0.204866	0.0381185	0	0	0	0	0.0772897	0	0	0	0	0.00901469	0.12826	0	0.00744657	0	0	0	0.10989	0	0	0	0	0
	Juncaceicola	Saprotroph	Litter_Saprotroph	0	0.00471921	0.0191424	0	0	0	0.0157704	0	0	0.0116645	0	0.113815	0.0271315	0	0	0	0	0	0	0	0	0	0	0.0228711	0	0	0.00750413	0	0	0	0	0	0	0	0	0	0	0	0	0	0	0	0	0	0	0
	Kabatina	Pathotroph	Plant_Pathogen	0	0	0	0	0	0	0	0	0	0	0	0	0	0	0	0	0	0	0	0	0	0	0	0	0	0	0	0	0	0	0	0	0	0	0	0	0	0	0	0	0	0	0	0	0	0
	Karoowia	Symbiotroph	Lichenized	0	0.0330345	0	0	0	0	0	0.00601612	0.0194326	0	0.00837802	0.00875503	0	0.0611519	0	0	0	0.0476304	0	0.0775946	0	0	0.0256082	0	0	0.395444	0	0	0.0128816	0	0.0295072	0.103199	0	0.00901469	0.0213767	0	0	0.10101	0	0	0.10989	0	0	0.249584	0	0
	Knufia	Saprotroph	Soil_Saprotroph	0	0	0	0	0	0	0	0	0	0	0	0	0	0.00555926	0	0.0775838	0	0.0238152	0	0	0	0	0	0.0686132	0	0	0	0	0	0	0	0	0	0.0270441	0	0	0	0	0	0.0241984	0	0	0	0	0.0409333	0
	Lachnellula	Saprotroph	Wood_Saprotroph	0.0211256	0	0.0047856	0.00578603	0	0	0	0	0	0.0349936	0.00837802	0.0262651	0.0203486	0.00555926	0.0187723	0.0221668	0.0274952	0	0.0760881	0	0.0148976	0.719624	0	0.114355	0.0540833	0	0	0	0	0.013986	0.147536	0	0.0419639	0.0450735	0.0213767	0.104348	0.0223397	0.03367	0.0550964	0	0	0	0	0	0	0.25663
	Lachnum	Saprotroph	Litter_Saprotroph	14.8724	0.386975	0.0143568	0.358734	0.671385	0.0753832	0.0315408	0.102274	0.126312	0	0.0670241	0.411487	0.413756	13.2477	0.262812	0.304794	0.604894	0.357228	0.31957	0.29098	0.394786	0.276778	0.307298	0.335443	2.46079	1.01234	0.00750413	0.165673	0.0515265	0.041958	0.0295072	0.0343997	0.167856	0.00901469	0	0.0347826	0.245737	0.23569	0.330579	0.30248	0.21978	0.245446	0.0562114	0.166389	0.0613999	0
	Lanzia	Saprotroph	Litter_Saprotroph	0	0	0	0	0	0	0	0	0	0	0	0	0	0	0	0	0	0	0	0	0	0	0	0	0	0	0	0	0	0	0	0	0	0	0	0	0	0	0	0	0	0	0	0	0	0
	Lecania	Symbiotroph	Lichenized	0	0	0.0047856	0	0	0	0	0	0	0	0	0	0	0	0	0.0055417	0	0	0	0	0	0	0	0	0	0.0158178	0.94552	0.0331345	0	0	0	0	0	0	0	0.0347826	0	0	0	0.0604961	0	0	0	0	0.0204666	0
	Lecanora	Symbiotroph	Lichenized	0	0	0.023928	0.0867905	0.114922	0.0251277	0.00788519	0.00601612	0	0	0.0921582	0.0175101	0.0339144	0	0	0.0055417	0	0	0	0	0	0	0	0	0	0	0	0	0	0	0	0	0	0	0.0213767	0	0	0	0	0	0	0	0	0	0	0
	Lecythophora	Saprotroph	unspecified_Saprotroph	0	0	0	0	0	0	0	0	0	0	0	0	0	0	0	0	0	0	0	0	0	0	0	0	0	0	0	0	0.0128816	0	0	0	0	0	0	0	0	0	0	0	0	0	0	0	0	0
	Leohumicola	Saprotroph	Soil_Saprotroph	0	0.0566305	0.0047856	0.0173581	0	0.418796	0.0315408	0	0.0291489	0	0	0.814218	0.0135658	0.00555926	0	0.0110834	0	0.0238152	0.0862331	0	0	0	0	0.0152474	0	0	0.00750413	0	0	0.041958	0.0295072	0	0.0419639	0	0	0.278261	0	0	0	0	0	0	0	0	0.0409333	0
	Leotia	Symbiotroph	Ectomycorrhizal	0.0253507	0	0.181853	0	0.0665336	0.00837591	0.00788519	0.00601612	0.0291489	0.0233291	0	0	0	0	0.319129	0	0.79736	0.0238152	0	0	0	0	0	0	0	0	0.105058	0	0.0386449	0	0	0	0	0	0	0	0	0	0.165289	0	0	0	0	0	0	0
	Leptodontidium	Saprotroph	Litter_Saprotroph	0.00422511	0.174611	0.301493	0.271944	0.0483881	0.100511	0.173474	0.192516	0.068014	0.688207	0.0418901	0.288916	0.149223	0.0166778	0.0938615	0.0720421	0.109981	0.142891	0.00507254	0.232784	0.0819367	0.166067	0.0512164	0.0152474	0.0270416	0.0632711	0.0150083	0.0994036	0	0.041958	0.0295072	0.0687994	0.0839278	0.162264	0.12826	0.0695652	0.0297863	0.0673401	0.0550964	0.0362976	0.21978	0.0258365	0.112423	0.0831947	0.0409333	0.0855432
	Leptosphaeria	Pathotroph	Plant_Pathogen	0	0.0519113	0.0191424	0.0115721	0	0.0167518	0.00788519	0.00601612	0.0194326	0.0233291	0.00837802	0.0175101	0	0.0444741	0.187723	0.243835	0.137476	0	0.0253627	0.0387973	0.0223464	0.138389	0.358515	0.0533659	0.0270416	0.110724	0.172595	0.0828363	0.0644081	0	0.0295072	0.137599	0.251783	0.351573	0.491663	0.0695652	0.104252	0	0	0.241984	0	0.0258365	0	0	0.613999	0.0855432
	Lobothallia	Symbiotroph	Lichenized	0	0	0	0	0	0	0	0	0	0	0	0	0	0	0	0	0	0	0	0	0.0148976	0	0	0	0	0	0	0	0	0	0	0	0	0	0	0	0	0	0	0	0	0	0	0	0	0
	Lophiostoma	Saprotroph	Wood_Saprotroph	0	0.00943841	0.0047856	0	0	0.36854	0.00788519	0	0	0	0.00837802	0.393977	0	0	0	0	0	0.0238152	0	0	0	0	0	0.00762369	0	0	0	0	0	0.0839161	0	0	0	0	0	0.0347826	0	0	0	0	0	0	0	0	0	0
	Lophodermium	Pathotroph	Plant_Pathogen	0.143654	0.00943841	0.0191424	0.0115721	0.00604851	0.00837591	0	0	0.00971628	0.116645	0.025134	0.0175101	0.0271315	0.0166778	0.131406	0.0221668	0.0274952	0.0238152	0.0304352	0.0193986	0.0148976	0.138389	0.153649	0.0152474	0.351541	0.0158178	0.0225124	0	0	0	0.0885217	0.0343997	0.0419639	0.0540882	0.0213767	0.0695652	0.00744657	1.11111	13.2231	0.895342	4.94505	0.193773	2.9792	2.57903	1.1666	10.3507
	Massaria	Saprotroph	Wood_Saprotroph	0.00422511	0	0	0.00578603	0.00604851	0.0167518	0.0236556	0	0.00971628	0.0116645	0	0	0	0	0.0187723	0	0.0824856	0.119076	0.0304352	0	0.0446927	0.0553557	0	0	0.0270416	0	0	0	0.0257632	0.041958	0.0590145	0.0343997	0.0419639	0	0	0.0347826	0	0	0	0	0.21978	0.0645911	0.112423	0	0.0409333	0.171086
	Meliniomyces	Symbiotroph	Root_Endophyte	15.5822	0.632374	1.6941	0.636464	0.798403	0.787336	0.922567	2.00939	1.13681	1.21311	0.469169	1.16442	0.644374	12.4639	2.45917	1.00859	2.17212	3.23887	3.02323	3.22017	2.89758	3.48741	2.94494	3.55264	4.3537	2.86302	0.420231	1.29225	0.631199	1.11888	3.00974	2.47678	3.90264	0.856396	1.32535	2.74783	0.737211	0.774411	1.87328	0.532365	2.52747	1.04638	1.85497	3.49418	1.08473	2.73738
	Microcera	Pathotroph	Animal_Parasite	0	0	0	0	0	0	0	0	0	0	0	0	0	0	0	0	0	0	0	0	0	0	0	0	0	0	0	0	0	0	0	0	0	0	0	0	0	0	0	0	0	0	0	0	0	0
	Microcyclospora	Pathotroph	Plant_Pathogen	0	0.0660689	0	0	0	0	0	0.00601612	0	0	0	0	0	0	0	0	0	0	0	0	0	0	0	0	0	0	0	0	0	0	0	0	0	0	0	0	0	0.43771	0	0	0	0	0	0	0	0
	Microdochium	Pathotroph	Plant_Pathogen	0.00845023	0.0188768	0.0047856	0.00578603	1.47584	0.0167518	0.0473111	0.00601612	0.0194326	0.0466581	0	0.00875503	0.00678288	0.00555926	0	0	0.274952	0	0.0101451	0.0387973	0.00744879	0.110711	0.0512164	0	0	0.0474533	0	0	0.0901713	0	0.0295072	0	0.20982	0.00901469	0	0	0.00744657	0.03367	0	0.0362976	0.989011	0.0258365	0.0562114	0.0831947	0.0409333	0
	Microidium	Pathotroph	Plant_Pathogen	0	0.0141576	0.0143568	0	0	0	0.0236556	0.00601612	0.0291489	0.0116645	0	0.0262651	0	0	0.0375446	0.0221668	0	0	0.0507254	0	0.0446927	0	0	0.465045	0.0270416	0.0158178	0.00750413	0	0	0	0	0	0	0.0180294	0	0.0347826	0	0	0.0550964	0	0	0	0	0	0	0
	Microscypha	Saprotroph	Litter_Saprotroph	0	0.453044	0.0047856	0	0	0	0	0	0	0.0116645	0	0.00875503	0	0.0389148	0	0.0277085	0	0	0.0253627	0	0	0	0	0.0152474	0	0.14236	0	0	0	0	0	0	0	0.0180294	0	0	0	0.03367	0	0	0	0	0	0	0.0613999	0
	Minutisphaera	Saprotroph	Wood_Saprotroph	0	0	0	0	0	0	0	0	0	0	0	0	0	0	0	0	0	0	0	0	0	0	0	0	0	0	0	0	0	0	0	0	0	0	0	0	0	0	0	0	0	0	0	0	0	0
	Mollisia	Pathotroph	Plant_Pathogen	0.00422511	0.0188768	0.0047856	0.0405022	0.00604851	0.0837591	1.39568	0.048129	0.320637	0.373265	0.159182	0.420242	0.0813946	0	0.0375446	0.0055417	0	0	0.0152176	0.0387973	0.588454	0.0553557	0	0.0152474	0.0270416	0	0	0	0	0	0.0885217	0	0.0839278	0	0.0427533	0.13913	0	0	0	0	0	0	0.0562114	0	0	0
	Monographella	Pathotroph	Plant_Pathogen	0	0	0	0	0	0	0	0	0	0.0116645	0	0	0	0	0	0	0	0	0	0	0	0.0276778	0	0	0	0	0	0	0	0.013986	0	0	0	0.00901469	0	0	0.0223397	0	0	0	0	0	0	0	0	0
	Mycocentrospora	Pathotroph	Plant_Pathogen	0	0	0	0.0173581	0	0	0	0	0.00971628	0	0	0	0	0	0	0.0997506	0	0.0238152	0	0	0	0	0	0	0	0	0	0.0165673	0	0	0	0	0	0	0	0	0	0	0	0.0604961	0	0	0	0	0	0
	Mycosphaerella	Pathotroph	Plant_Pathogen	0.316884	1.45352	2.924	1.42915	1.91133	2.28662	3.08311	1.69655	8.90983	3.89595	3.52714	2.5302	1.33623	0.0444741	0.0938615	0.0332502	0.137476	0.119076	0.0760881	0.0969932	0.275605	0.221423	0.204866	0.0914843	0.135208	0.268902	0.60033	0.132538	0.141698	0.041958	0.295072	1.82319	0.75535	0.171279	0.149637	0.278261	0.0446794	0.43771	0.385675	0.0967937	0.10989	0.0258365	0.337268	0.166389	0.511666	0.513259
	Mycosymbioces	Pathotroph	Mycoparasite	0.0211256	0.382256	1.11026	2.24498	0.308474	0.728704	0.749093	0.282758	1.90439	2.67118	0.452413	0.569077	0.556196	0.00555926	0.0563169	0.0886672	0.0274952	0	0.0152176	0.0581959	0.0148976	0.0553557	0.179257	0	0	0.0474533	0.00750413	0.0828363	0.0257632	0.013986	0	0	0.0419639	0.0270441	0.0213767	0.0347826	0.00744657	0.03367	0	0.0604961	0	0	0	0	0.0613999	0
	Myrmecridium	Saprotroph	Soil_Saprotroph	0.156329	0.00943841	0.0047856	0	0	0	0	0	0	0	0	0.00875503	0.0339144	0	0	0	0	0.0238152	0	0	0	0	0	0	0	0.0158178	0	0	0	0	0	0	0	0	0	0	0	0.13468	0	0	0	0.413383	0	0	0	0.0855432
	Nadsonia	Saprotroph	Nectar_or_tap_Saprotroph	0	0.160453	0.291922	2.3607	0.145164	0.159142	0.449456	0.541451	0.194326	0.174968	0.0502681	0.393977	0.156006	0.0166778	0.112634	0.116376	0	0.0952608	0.0202901	0.193986	0.0223464	0.0553557	0.0256082	0.0381185	0.0270416	0.0790889	0.0225124	0.0828363	0.0515265	0.041958	0.0295072	0.309598	0.125892	0	0	0.0347826	0.00744657	0.10101	0.110193	0.181488	0.10989	0.0129182	0.0562114	0.332779	0	0
	Naevala	Pathotroph	Plant_Pathogen	0	0	0	0.00578603	0.00604851	0.0670073	0	0.0421129	0.0291489	0	0.016756	0	0	0	0	0	0	0	0	0	0	0	0	0	0	0	0	0	0	0	0	0	0	0	0	0	0	0	0	0	0	0	0	0	0	0
	Neoascochyta	Pathotroph	Plant_Pathogen	0	0	0	0	0	0	0	0.0240645	0.00971628	0	0.0921582	0.00875503	0	0	0	0.0055417	0	0	0	0.116392	0.00744879	0	0.204866	0.0228711	0	0.0158178	0	0	0	0	0.0295072	0	0.0419639	0.00901469	0.235143	0	0	0	0	0	0	0.0129182	0	0.0831947	0	0.0855432
	Neobulgaria	Saprotroph	Wood_Saprotroph	0	0.0188768	0.114855	0.0289302	0.00604851	0	0	0	0.194326	0.0116645	0	0	0	0.022237	0.0563169	0.0166251	2.832	0	0.0507254	0.0969932	0.0819367	0.0553557	0.0256082	0.00762369	0	0.0158178	0.00750413	0.0165673	0	3.65035	0.0295072	0	0.125892	0.00901469	0.0213767	0	0.00744657	1.27946	0	0	0.10989	0	0.562114	0.0831947	0.0204666	0
	Neocatenulostroma	Pathotroph	Plant_Pathogen	0.0253507	0.00471921	0.00957121	0.0115721	0	0	0.0157704	0.0180484	0.00971628	0	0.025134	0.0525302	0	0	0	0	0	0	0	0	0	0	0	0	0	0	0	0	0	0	0	0	0	0	0	0	0	0	0	0	0	0	0	0	0	0
	Neodevriesia	Pathotroph	Plant_Pathogen	0	0	0	0	0	0.00837591	0	0	0	0.0116645	0	0	0	0	0	0	0	0	0	0	0	0	0	0	0	0	0.00750413	0	0	0	0	0	0	0.126206	0	0	0	0.03367	0	0.0725953	0	0.0258365	0	0	0	0
	Neurospora	Saprotroph	unspecified_Saprotroph	0.0802772	0.00471921	0	0	0	0	0	0	0	0.0116645	0	0	0.0949603	0.00555926	0	0	0	0	0	0	0	0.0553557	0	0	0.892374	0.933249	0.0450248	0.115971	0.0128816	0.111888	0.236058	0.0687994	0.293747	0.0270441	0.0427533	0.104348	12.6815	0	0	0	0	0	0	0	0	0
	Ochrolechia	Symbiotroph	Lichenized	0	0	0	0.0115721	0	0	0	0.0601612	0	0	0	0	0	0	0	0	0	0	0	0.0193986	0	0	0	0	0	0	0	0.0165673	0	0	0	0	0	0	0	0	0	0	0	0.205687	0	0	0	0	0	0
	Oculimacula	Pathotroph	Plant_Pathogen	0	0	0	0	0	0	0	0.0421129	0.0194326	0.0233291	0	0	0	0	0	0	0	0	0	0	0.00744879	0	0	0	0	0	0.210116	0.0165673	0	0	0.0590145	0.0343997	0.0419639	0.567926	0	0.0347826	0	0	0	0.0483969	0	0	0	0.0831947	0.470733	0.0855432
	Oidiodendron	Saprotroph	Soil_Saprotroph	0.211256	0.292591	0.430704	1.0762	0.344765	1.51604	0.457341	0.397064	0.631558	0.816517	0.552949	1.04185	0.644374	0.411385	1.80214	0.648379	1.09981	3.95332	0.61885	1.4161	0.521415	2.491	1.33163	0.838606	1.56842	5.39386	7.19646	27.9655	12.5982	55.1888	4.63263	5.36636	6.54637	1.71279	5.94271	24.2087	15.1612	1.04377	3.0303	0.883243	2.85714	3.13913	1.74255	2.49584	0.900532	2.13858
	Ophiosphaerella	Pathotroph	Plant_Pathogen	0	0.368098	0.0047856	0.0173581	0	0.00837591	0	0	0	0	0	0	0.00678288	0.0333556	0	0	0	0	0	0	0	0	0	0.00762369	0	0.189813	0.0225124	0.0165673	0	0	0	0	0	0	0	0	0	0	0	0.0120992	0	0	0	0	0	0
	Ophiostoma	Pathotroph	Plant_Pathogen	0	0	0	0	0	0	0	0	0	0	0	0	0	0	0	0	0	0	0.0101451	0.155189	0	0.0830335	0.358515	0.0152474	0	0	0	0	0	0	0	0	0	0	0	0	0	0	0	0	0	0	0	0	0	0
	Orbilia	Saprotroph	Wood_Saprotroph	0	0	0.0047856	0	0	0	0	0	0	0	0	0.00875503	0	0.0889482	0.300357	0.0332502	0.0274952	0.238152	0.0152176	0.0775946	0.0670391	0	0	0.0228711	0.0540833	0	0	0	0	0	0	0.0343997	0	0	0	0	0	0	0	0	0	0	0	0	0	0
	Otidea	Symbiotroph	Ectomycorrhizal	0	0	0.00957121	0	0	0	0.00788519	0	0	0	0	0	0.00678288	0.00555926	0.0187723	0.0387919	0	0	0.0202901	0	0.00744879	0	0	0	0	0	0.00750413	0	0	0	0	0	0	0.0180294	0	0	0.00744657	0	0	0	0	0	0	0	0	0
	Paraboeremia	Saprotroph	unspecified_Saprotroph	0	0	0	0	0	0	0	0	0	0	0	0	0	0	0	0	0	0	0	0	0	0	0	0	0	0	0	0	0	0	0	0	0	0	0	0	0	0	0	0	0	0	0	0	0	0
	Paradendryphiella	Pathotroph	Plant_Pathogen	0	0	0	0	0	0	0	0	0	0	0	0	0	0	0	0	0	0	0	0	0	0	0	0	0	0	0	0	0	0	0	0	0	0	0	0	0	0	0	0	0	0	0	0	0	0
	Parascutellinia	Symbiotroph	Ectomycorrhizal	0	0	0	0	0	0	0	0	0	0.0116645	0	0	0	0	0	0	0	0	0	0	0	0.0276778	0	0	0	0	0	0	0	0	0	0	0	0.15325	0	0	0	0	0	0.0120992	0	0	0	0	0	0
	Patinella	Saprotroph	Wood_Saprotroph	0	0	0	0	0	0.00837591	0	0.0360967	0	0.0233291	0	0	0	0	0	0	0.0274952	0.0238152	0	0	0	0.0276778	0	0	0	0	0	0	0	0.013986	0	0.0343997	0	0.00901469	0	0	0	0	0	0	0	0.0129182	0	0.0831947	0	0.0855432
	Peltigera	Symbiotroph	Lichenized	0	0	0	0	0	0	0	0	0	0	0	0	0	0	0	0	0	0	0	0	0	0	0	0	0	0	0	0	0	0	0	0	0	0	0	0	0	0	0	0	0	0	0	0	0	0
	Penicillium	Saprotroph	unspecified_Saprotroph	0.249282	0.641812	0.334992	0.439738	1.08268	0.670073	0.662356	0.475274	1.09794	1.16645	0.552949	0.866748	0.196704	0.572604	2.53426	0.825713	2.25461	3.69136	1.93771	3.33657	1.54935	3.68115	2.56082	5.26035	2.02812	1.53432	3.66201	1.55732	0.811542	1.21678	2.92122	2.33918	5.28745	1.44235	1.646	2.85217	0.856356	0.606061	1.15702	1.82698	1.53846	0.568402	1.63013	2.32945	2.78346	2.5663
	Perusta	Saprotroph	unspecified_Saprotroph	0	0	0	0.00578603	0	0.0251277	0	0	0	0	0	0	0	0	0.0187723	0	0.0549904	0.0238152	0	0.0969932	0.00744879	0.0276778	0	0	0.0540833	0	0.0375206	0	0	0	0	0.0343997	0.0419639	0	0	0	0	0	0.110193	0	0	0.0129182	0	0	0	0
	Pezicula	Symbiotroph	Root_Endophyte	0	0	0	0	0	0	0.00788519	0	0	0.0116645	0	0	0	0	0	0.0609587	0	0	0	0	0.0148976	0	0	0	0	0.0158178	0	0	0.0644081	0	0	0	0.0419639	0	0	0	0	0	0	0	0	0.0129182	0	0	0.347933	0
	Pezizella	Symbiotroph	Root_Endophyte	0	0	0	0	0	0	0	0	0	0	0	0	0	0	0	0	0	0	0.065943	0	0	0	0	0.00762369	0.0270416	0	0.00750413	0	0	0	0	0	0	0	0	0	0	0	0	0	0	0	0	0	0	0
	Pezoloma	Symbiotroph	Root_Endophyte	0.122528	1.36385	0.133997	0.428166	0.846791	0.510931	0.654471	1.05282	0.495531	0.828182	0.578083	1.62844	0.888557	0.411385	0.168951	0.055417	0.137476	0.214337	1.13625	0.872939	1.18436	0.608912	0.28169	0.282077	0.297458	0.56944	0.0150083	0.0331345	0.167461	0.111888	0.354087	0.309598	0.125892	0.162264	0.106883	0.556522	0.148931	0.606061	0.165289	0.0120992	0.659341	0.103346	0.168634	0.831947	0.0409333	0.513259
	Phacidium	Pathotroph	Plant_Pathogen	0.0126753	0.00943841	0.00957121	0	0.0302425	0.0167518	0.189245	0	0.0291489	0.0349936	0.00837802	0.00875503	0.0474802	0	0.0938615	0	0.0549904	0.0476304	0.0963782	0	0	0.0276778	0.0256082	0.00762369	0.0811249	0	0	0.0165673	0.0128816	0	0.32458	0	0	0.00901469	0.0213767	0.0695652	0.00744657	0	0	0	0	0	0.337268	0.0831947	0	0
	Phaeococcomyces	Saprotroph	unspecified_Saprotroph	0	0	0	0	0	0	0	0	0	0	0	0	0	0	0	0	0	0	0	0	0.00744879	0	0	0	0	0	0	0	0	0	0	0	0.0419639	0	0	0	0	0	0	0	0	0	0	0	0	0
	Phaeohelotium	Symbiotroph	Ectomycorrhizal	0	0.0188768	0	0.00578603	0.00604851	0.0502555	0	0	0.00971628	0.0116645	0	0.0262651	0.00678288	0	0	0	0	0	0	0	0	0	0	0	0	0	0	0	0	0	0	0	0	0	0	0	0	0	0	0	0	0	0	0	0	0
	Phaeosphaeria	Saprotroph	Litter_Saprotroph	0	0	0	0	0	0	0.0157704	0	0	0	0	0.00875503	0	0.0111185	0	0	0.0274952	0	0	0	0.0148976	0	0.179257	0.0152474	0	0	0	0	0.0128816	0	0	0	0	0	0	0	0	0	0	0.0120992	0	0	0	0	0.0204666	0
	Phialocephala	Saprotroph	Soil_Saprotroph	0.0422511	3.15243	1.56011	0.156223	0.139116	0.318285	0.299637	1.57021	0.398368	0.163303	0.0921582	3.59832	0.108526	0.622637	1.14511	0.886672	0.68738	1.42891	6.89358	1.18332	5.04283	0.332134	0.588988	4.01769	0.513791	1.55014	0.112562	0.314778	0.218988	0.517483	0.796695	0.584795	0.797314	0.982602	0.235143	1.32174	0.0670191	0.639731	0.385675	0.846945	0.879121	8.0093	0.281057	0.332779	0.552599	0.342173
	Phoma	Pathotroph	Plant_Pathogen	0	0	0	0	0	0	0	0	0	0	0	0	0	0.00555926	0.0375446	0.0609587	0.384933	0	0.00507254	0	0	0.110711	0	0.0228711	0	0	0	0.0165673	0	0	0	0	0	0.0180294	0	0.0347826	0	0	0	0.0120992	0.43956	0	0	0.0831947	0.225133	0.0855432
	Phomopsis	Pathotroph	Plant_Pathogen	0.00422511	0.00943841	0	0	0.102825	0	0	0.0300806	0	0	0	0	0	0	0	0	0.0824856	0	0	0	0.0148976	0	0	0	0	0	0	0	0	0	0	0	0	0	0	0	0	0	0	0	0	0	0	0	0	0
	Phylliscum	Symbiotroph	Lichenized	0.00422511	0.00943841	0	0	0	0	0	0	0.00971628	0	0	0.0175101	0	0	0	0.0055417	0.0549904	0	0.0811606	0.0387973	0.0297952	0.0276778	0.204866	0.487916	0	0	0.0375206	0.0165673	0	0	0	0	0	0	0	0.0695652	0	0	0	0.108893	0	0	0	0	0.102333	0
	Phyllosticta	Pathotroph	Plant_Pathogen	1.20838	0.877773	1.3974	5.33472	0.774209	2.57978	0.83583	1.16111	0.884182	3.16109	2.89042	1.75976	2.00095	0.0500334	0.225268	0.0886672	0.0549904	0.0952608	0.0101451	0.174588	0.0223464	0.304456	0.358515	0.0457422	0.297458	0.0158178	0.0225124	0.0994036	0.0128816	0.027972	0	0.171999	0.0839278	0.00901469	0.0855066	0.104348	0.0297863	0.03367	0.0550964	0.0362976	0.10989	0.0645911	0	0.415973	0.0204666	0.0855432
	Physcia	Symbiotroph	Lichenized	0	0	0	0	0	0	0	0	0	0	0	0	0	0	0	0	0	0	0	0	0	0	0	0	0	0	0	0	0	0	0	0	0	0	0	0	0	0	0	0	0	0	0	0	0	0
	Pichia	Saprotroph	Nectar_or_tap_Saprotroph	0	0	0	0	0	0	0	0	0	0	0	0	0	0	0	0	0	0	0	0	0	0	0	0	0	0	0	0	0	0	0	0	0	0	0	0	0	0	0	0	0	0	0	0	0	0
	Platismatia	Symbiotroph	Lichenized	0	0	0	0.0115721	0	0	0.0157704	0	0	0	0.025134	0	0	0.00555926	0.112634	0.0498753	0.0549904	0.0476304	0.00507254	0.0969932	0.00744879	0	0.230474	0.00762369	0	0	0	0.0165673	0	0	0	0	0	0	0.06413	0	0	0	0	0.0362976	0	0	0.0562114	0	0	0.0855432
	Plectania	Saprotroph	Litter_Saprotroph	0	0	0	0	0	0	0	0	0	0	0	0	0	0.00555926	0	0	0	0	0	0	0	0	0	0	0	0.0158178	0.0150083	0	0	0	0	0	0	0	0	0	0	0	0	0	0	0	0	0	0	0
	Polyblastia	Symbiotroph	Lichenized	0.0126753	0.292591	0.105283	0.740612	0.223795	0.435547	0.496767	0.451209	0.155461	0.291613	1.1059	0.218876	1.80425	0.111185	0.863525	0.182876	0.219962	0.809717	0.512326	1.4161	0.193669	1.54996	2.04866	0.0381185	0.405625	0.395444	0.240132	0.563287	0.115935	0.13986	1.26881	0.275198	0.587495	0.522852	0.555793	0.208696	0.119145	0.30303	0.716253	0.108893	0.10989	0.0387547	1.57392	1.83028	0.0613999	1.28315
	Polydesmia	Saprotroph	Wood_Saprotroph	0	0.00943841	0.110069	0.00578603	0.012097	0	0.00788519	0.00601612	0	0.0233291	0	0	0.0135658	0	0.168951	0.0055417	0.0274952	0	0.00507254	0.0193986	0.00744879	0	0	0	0.0270416	0.0158178	0.142578	0	0	0	0	0.171999	0	0.00901469	0	0	0.00744657	0.0673401	0.716253	0	0.10989	0.0387547	0	0	0.0204666	0
	Polyscytalum	Pathotroph	Plant_Pathogen	0	0	0	0.0115721	0	0	0	0	0	0.0233291	0	0	0	0.00555926	0.0187723	0.393461	0.0549904	0	0	0	0.00744879	0.110711	0	0	0	0	0.00750413	0.0165673	0	0.041958	0.0885217	0.103199	0	0.712161	0	0	0	0	0	0	0	0	0	0	0	0
	Preussia	Saprotroph	Dung_Saprotroph	0.0126753	0	0	0.0115721	0	0	0	0	0.00971628	0	0	0.00875503	0.0474802	0.00555926	0	0	0	0	0	0	0.00744879	0.0276778	0	0	0.3245	0.110724	0.060033	0	0	0.027972	0.0295072	0.0687994	0.0839278	0.0631029	0	0	2.50949	0	0	0.0483969	0	0	0	0	0.307	0
	Priceomyces	Saprotroph	Nectar_or_tap_Saprotroph	0	0	0	0	0	0	0	0	0	0	0	0	0	0	0	0	0	0	0	0	0	0	0	0	0	0	0	0	0	0	0	0	0	0	0	0	0	0	0	0	0	0	0	0	0	0
	Protoparmeliopsis	Symbiotroph	Lichenized	0	0.00471921	0.0047856	0.0925765	0	0.0251277	0.0157704	0.0120322	0.106879	0.104981	0.117292	0	0	0	0	0	0	0	0	0	0.00744879	0	0	0	0	0	0	0	0	0	0	0	0	0	0	0	0	0	0	0	0	0	0	0	0	0
	Pseudaleuria	Saprotroph	Soil_Saprotroph	0	0	0	0.00578603	0	0	0.0788519	0	0	0	0	0	0	0	0	0.0277085	0	0.0238152	0.182611	0	0	0.0276778	0.0256082	0	0	0	0	0.0497018	0	0	0.147536	0	0	0	0	0	0	0	0	0.0241984	0	0	0.562114	0	0	0
	Pseudeurotium	Saprotroph	Dung_Saprotroph	0	0.00471921	0.00957121	0.0115721	0.00604851	0.0251277	0	0.0721935	0	0	0	0.00875503	0.00678288	0	0.0187723	0.0166251	0.192466	0	0	0.0969932	0	0	0	0.0152474	0.0270416	0	0	0.0165673	0	0	0	0.0687994	0	0	0	0	0.0148931	0	0	0	0	0	0	0	0	0
	Pseudocercospora	Pathotroph	Plant_Pathogen	0	0.467202	0.148354	0.0115721	0.102825	0.318285	0	0.0300806	0	0.151639	0.0586461	0.0262651	0.0406973	0.0778297	0.0938615	0.0221668	0.0824856	0.119076	0.0405803	0.737148	0.0446927	2.18655	7.11908	0.106732	0.432666	0.0158178	0	0	0	0	0	0.0687994	0.0419639	0.0901469	1.60325	0.104348	0.00744657	0.26936	0.165289	0.0120992	0.32967	0	0	0.415973	0.143266	0.171086
	Pseudogymnoascus	Saprotroph	Soil_Saprotroph	0.0295758	0.0755073	0.406776	0.0694324	1.31857	0.134015	0.0315408	0.0842257	0.106879	0.0233291	0.025134	0.0787953	0.0406973	0.0722704	0.394218	0.110834	0.824856	0.166706	0.0405803	0.271581	0.297952	0.193745	0.128041	0.251582	0.243375	0.648529	0.34519	0.0994036	0.154579	0.0559441	0.177043	0.309598	0.251783	0.0360588	0.0213767	0.173913	0.201057	0.10101	0.275482	0.241984	0.549451	0.129182	0.112423	0.249584	0.0409333	0.0855432
	Pseudoteratosphaeria	Pathotroph	Plant_Pathogen	0	0	0	0	0	0	0	0	0	0	0	0	0	0	0	0	0	0	0	0	0	0	0	0	0	0	0	0	0	0	0	0	0	0	0	0	0	0	0	0	0	0	0	0	0	0
	Psoroma	Symbiotroph	Lichenized	0	0.00471921	0	0.0173581	0	0.0586314	0.00788519	0	0	0	0.0418901	0	0	0	0	0	0	0.0714456	0.0304352	0.0387973	0	0	0.102433	0.00762369	0.0270416	0.0949067	0.0225124	0	0.0128816	0.111888	0.147536	0.0343997	0	0	0.12826	0.0347826	0.00744657	0	0	0	0	0.0258365	0	0	0	0
	Pyrenochaetopsis	Symbiotroph	Foliar_Endophyte	0.0126753	0	0.00957121	0	0.0362911	0	0	0	0	0	0.025134	0	0.00678288	0	0.0187723	0	0.274952	0	0	0.0193986	0	0.0830335	0.153649	0	0	0.0158178	0	0.0331345	0.0386449	0	0	0	0	0	0.0855066	0	0	0	0	0.0362976	0.659341	0	0.0562114	0	0	0
	Pyrenopeziza	Pathotroph	Plant_Pathogen	0	0	0	0	0	0	0	0	0	0	0	0	0	0	0	0	0	0	0	0	0	0	0	0	0	0.0158178	0	0	0	0	0	0	0	0	0.149637	0	0	0	0	0	0	0	0	0	0	0
	Pyrenula	Symbiotroph	Lichenized	0.536589	0	0	0	0	0	0	0.00601612	0	0	0	0	0.210269	0	0	0	0	0	0	0	0	0	0	0	0.0270416	0	0	0	0	0	0	0	0	0	0	0	0.00744657	0	0	0	0	0	0	0	0	0
	Rachicladosporium	Saprotroph	Litter_Saprotroph	0	0	0	0	0	0	0	0	0	0	0	0	0	0	0	0	0	0	0.00507254	0	0	0	0	0	0	0	0	0	0	0	0	0	0	0	0	0	0	0	0	0	0	0	0	0	0	0
	Ramichloridium	Pathotroph	Plant_Pathogen	0	0.00471921	0.0047856	0.00578603	0	0.427171	0.544078	0	0	0.338271	0	0.00875503	0	0	0	0	0	0.0238152	0.00507254	0	0	0	0	0	0	0	0	0	0	0	0.118029	0	0	0.00901469	0	0	0	0	0	0	0	0	0.112423	0	0	0
	Ramularia	Pathotroph	Plant_Pathogen	0.0971776	1.01935	0.780054	2.62686	0.580657	0.402044	0.725438	0.29479	0.534396	1.03814	0.594839	0.551567	1.03778	0.0333556	0.0375446	0.105292	0.0549904	0.0476304	0	0.0387973	0.0223464	0.110711	0.153649	0.0304948	0.189292	0.110724	0.0300165	0.0994036	0.0901713	0.013986	0.0295072	0.0343997	0	0.00901469	0.06413	0.0695652	0.00744657	0	0.0550964	0.0362976	0	0	0.0562114	0.0831947	0.0204666	0
	Readeriella	Pathotroph	Plant_Pathogen	0	0	0	0	0	0	0	0	0	0	0	0	0	0	0	0	0	0	0.00507254	0	0	0	0	0	0	0	0	0	0	0	0	0	0	0	0	0	0	0	0	0.0241984	0	0.0129182	0	0	0	0
	Rhinocladiella	Saprotroph	Soil_Saprotroph	0.0211256	0.0330345	0.0191424	0.0347162	0.012097	0.0418796	0.0551963	0.0240645	0.0291489	0.0583226	0.20945	0.0612852	0.0203486	0.0500334	0.788436	0.332502	0.164971	0.523934	0.136959	0.581959	0.178771	0.581234	1.15237	0.975833	0.48675	0.0632711	0.0825454	0.231942	0.193224	0.153846	0.32458	0.240798	0.167856	0.0540882	0.171013	0.347826	0.052126	0.10101	0.275482	0.0604961	0.10989	0.116264	0.281057	0.0831947	0.163733	0.25663
	Rhizoplaca	Symbiotroph	Lichenized	0.00422511	0.00471921	0.0047856	0	0.0181455	0	0	0.0421129	0	0	0	0	0	0.00555926	0.0187723	0	0	0	0	0	0	0	0	0	0	0	0	0	0	0	0	0	0	0	0	0	0.00744657	0	0	0	0	0	0	0	0	0
	Rhizoscyphus	Symbiotroph	Root_Endophyte	0	0.023596	0	0.00578603	0	0	0.0157704	0.00601612	0	0	0	0.0350201	0	0.0111185	0	0	0	0.0238152	0.065943	0	0.0297952	0	0	0.0914843	0	0	0	0	0.0128816	0	0.0295072	0	0	0.0540882	0	0	0	0	0	0	0	0.0775094	0.0562114	0	0.0204666	0
	Rhizosphaera	Pathotroph	Plant_Pathogen	0.0169005	0	0.0287136	0.0173581	0	0.0167518	0.0473111	0.0180484	0.0194326	0.0349936	0.016756	0	0.00678288	0.00555926	0.24404	0.0221668	0.0274952	0.0238152	0.0913057	0.116392	0.0893855	0.0276778	0.0256082	0.0228711	0.0270416	0.0158178	0.135074	0	0	0	0.236058	0.0343997	0.0839278	0.00901469	0.0213767	0.0695652	0.00744657	0	0.550964	0	0	0	0.168634	0.166389	0	0
	Roesleria	Pathotroph	Plant_Pathogen	0	0	0	0	0.00604851	0	0	0.00601612	0	0	0	0	0	0	0	0	0	0	0	0	0	0	0	0	0	0	0	0	0	0	0	0.0343997	0	0	0	0	0	0	0	0	0	0	0	0	0	0
	Rutstroemia	Saprotroph	Litter_Saprotroph	0.0338009	0.00471921	0.0717841	0	0.00604851	0	0	0	0	0	0	0	0	0.0722704	0.769664	0.0055417	0.0274952	0	0.00507254	0	0	0	0	0	0	0.0158178	0.180099	0.0165673	0	0	0.0295072	0	0	0.00901469	0	0	0.00744657	0	0.330579	0	0	0.0129182	0	0	0	0
	Saccharicola	unidentified	unidentified	0.00422511	0	0.0047856	0	0.0362911	0	0.00788519	0.00601612	0	0	0	0.0350201	0.101743	0	0	0	0	0	0	0	0	0	0	0	0	0	0	0	0	0	0	0	0	0	0	0	0.00744657	0	0	0	0	0	0	0	0	0
	Saitoella	Saprotroph	Soil_Saprotroph	0	0	0.0047856	0	0	0.0502555	0	0	0	0	0	0	0	0	0.0187723	0	0	0.166706	0	0	0	0	0	0.00762369	0	0	0.00750413	0	0	0.0839161	0	0	0	0	0	0.0347826	0	0	0	0	0	0.0387547	0	0	0	0
	Sarcinomyces	Symbiotroph	Foliar_Endophyte	0.00422511	0.00471921	0	0	0	0.14239	0	0.0120322	0	0	0	0.00875503	0	0.0111185	0	0	0	0.0238152	0	0	0.0372439	0	0	0	0	0	0	0	0	0.013986	0	0	0	0	0	0	0	0	0	0	0	0	0	0	0	0
	Saxophila	Saprotroph	unspecified_Saprotroph	0.00845023	0	0	0	0.024194	0	0.0157704	0	0	0.0116645	0	0.00875503	0.0474802	0.00555926	0	0.0055417	0	0	0.0760881	0	0	0	0	0.259206	0	0	0	0.0165673	0.0128816	0	0	0	0	0	0	0	0	0	0	0	0	0	0	0	0	0
	Scleroconidioma	Pathotroph	Plant_Pathogen	0.00422511	0	0	0	0	0	0.00788519	0.0120322	0	0	0.00837802	0.0350201	0	0	0.0375446	0.0055417	0	0.0238152	0.0811606	0.13579	0.0148976	0.0830335	0.0256082	0.0609896	0.0540833	0	0	0	0.0257632	0	0.147536	0.0343997	0.0419639	0	0.0213767	0.0695652	0.00744657	0	0	0	0	0	0.112423	0	0	0.0855432
	Sclerophora	Symbiotroph	Lichenized	0.0126753	0.0330345	0	0	0	0.00837591	0	0.00601612	0	0	0	0.00875503	0	0	0	0	0	0	0	0	0.0297952	0	0	0.00762369	0	0	0.060033	0.0165673	0	0	0	0	0	0	0	0	0	0.03367	0	0.193587	0	0	0	0	0	0
	Scutellinia	Saprotroph	Wood_Saprotroph	0	0	0	0	0	0	0	0	0	0	0	0	0	0	0	0	0	0	0	0	0.0148976	0	0	0	0	0	0	0	0	0	0	0	0	0	0	0	0	0	0	0	0	0	0	0	0	0
	Scytalidium	Saprotroph	Wood_Saprotroph	0.00422511	0.0141576	0.0669985	0.0289302	0	0	0.0157704	0.00601612	0	0	0	0.00875503	0.00678288	0.022237	0.356674	0.0166251	0	0.0238152	0.00507254	0	0	0.0276778	0	0	0	0.0316356	0.0150083	0	0	0	0	0	0	0	0	0	0	0	0.0550964	0	0	0	0	0	0	0
	Seifertia	Pathotroph	Plant_Pathogen	0	0	0.0047856	0	0	0	0	0.00601612	0	0	0	0	0	0.0111185	0	0	0.0824856	0	0	0	0.00744879	0	0	0.00762369	0	0.0158178	0	0	0	0	0	0	0.0839278	0	0	0	0	0	0	0	0.10989	0	0	0	0.0818666	0
	Serenomyces	Pathotroph	Plant_Pathogen	0	0	0	0	0	0	0	0	0	0	0	0	0	0.0111185	0	0	0	0	0	0	0	0	0.0256082	0	0	0	0	0	0	0	0	0	0	0	0	0	0	0.13468	0	0	0	0	0	0	0.0204666	0
	Sphaerographium	Saprotroph	Wood_Saprotroph	0	0	0.0143568	0	0	0.0335036	0	0	0.155461	0	0	0.0175101	0	0	0	0	0	0	0	0	0	0	0	0	0	0	0	0	0	0	0	0	0	0	0	0	0	0	0	0	0	0	0	0	0	0
	Spirosphaera	Saprotroph	Litter_Saprotroph	0	0	0	0	0	0	0	0	0	0	0	0	0	0	0	0	0	0	0	0	0	0	0	0	0	0	0	0	0	0	0	0	0	0	0	0	0	0	0	0	0	0	0	0	0	0
	Sporothrix	Pathotroph	Plant_Pathogen	0.0887274	0.0188768	0.0047856	0.00578603	0.00604851	0	0	0.258693	0.00971628	0	0.00837802	0.280161	0	0.0277963	0	0	0	0.0238152	0.00507254	0.13579	0.00744879	0	0.0256082	0.00762369	0	0.205631	0	0	0	0	0	0	0	0.00901469	0.0427533	0.0695652	0.0148931	0.10101	0	0	0	0.0129182	0	0	0.0204666	0
	Stachybotrys	Saprotroph	Wood_Saprotroph	0	0	0	0	0	0	0	0	0	0	0	0	0	0.00555926	0	0	0.0274952	0	0	0	0	0	0	0	0	0	0	0	0	0	0	0	0	0	0	0	0	0	0	0	0	0	0	0	0	0
	Stromatinia	Pathotroph	Plant_Pathogen	0	0	0	0	0	0	0.0946223	0	0	0	0	0.00875503	0	0	0.0375446	0.0332502	0	0.0476304	0.99929	0.0581959	0.00744879	0.0553557	0.0512164	0.00762369	0	0	0	0	0	0	0.0295072	0	0	0	0	0	0	0	0	0	0	0	0.0562114	0	0	0
	Suberoteratosphaeria	Pathotroph	Plant_Pathogen	0.0169005	0.221803	0.6317	2.71944	0.562511	0.251277	0.2129	0.180484	0.136028	0.583226	0.0335121	0.306426	0.210269	0.0111185	0.0938615	0.0443336	0.137476	0	0	0	0	0	0	0.0228711	0	0.0632711	2.59643	0.795229	1.93224	0.111888	0.0885217	0.171999	0.293747	0.450735	0.06413	0.0347826	0.0297863	1.98653	0.165289	10.7683	0.32967	0.206692	0.281057	0.166389	0.102333	0.427716
	Sugiyamaella	Symbiotroph	Animal_Endosymbiont	0.00422511	0	0	0	0.024194	0.00837591	0	0	0.0485814	0	0	0	0	0.00555926	0	0.0055417	0.109981	0	0	0	0.0893855	0	0	0.00762369	0	0	0	0	0.0128816	0	0	0	0.167856	0	0	0	0	0.03367	0	0.0120992	0.21978	0	0	0	0.1228	0
	Sympodiella	Saprotroph	Litter_Saprotroph	0.0464763	0.174611	0.0191424	0.156223	0	0.0335036	0.0236556	0.0300806	0.0874466	0.0349936	0.016756	0.0262651	0.054263	0.0389148	0	0.0942089	0.0274952	0	0.0963782	0.0775946	0.0595903	0.138389	0	0.0152474	0.0270416	0.0790889	0	0.0165673	0	0.013986	0.0295072	0.137599	0.0839278	0	0	0	0.0148931	0.13468	0.0550964	0.0241984	0	0.0129182	0	0	0.0204666	0
	Talaromyces	Saprotroph	unspecified_Saprotroph	0.0126753	0.00471921	0.0047856	0.0289302	0.00604851	0.0335036	0.00788519	0	0.0291489	0	0.0502681	0.00875503	0.0406973	0	0.0187723	0	0	0.0714456	0.0101451	0.0193986	0.0446927	0.0276778	0.204866	0.0228711	0.108167	0.0158178	0.00750413	0.248509	0	0.111888	0.0295072	0.0687994	0.125892	0	0.0213767	0.0347826	0.0819123	0.03367	0	0.0483969	0	0.0129182	0	0	0.0204666	0
	Taphrina	Pathotroph	Plant_Pathogen	0	0	0	0	0	0	0	0	0	0	0	0	0	0	0.0187723	0	0	0	0	0	0.0223464	0	0	0	0	0.0158178	0	0	0	0	0	0	0	0	0	0	0	0	0	0	0	0	0	0	0	0
	Teichospora	Saprotroph	Litter_Saprotroph	0.00422511	0.00943841	0.00957121	0	0.012097	0.770584	1.11181	0.00601612	0	0.0116645	0.00837802	0.00875503	0	0	0	0	0	0.0476304	0.0253627	0	0	0	0	0	0	0	0	0	0	0.013986	0.0295072	0	0	0	0	0	0	0	0	0	0	0.0387547	0.0562114	0	0	0.0855432
	Teratosphaeria	Pathotroph	Plant_Pathogen	0	0	0	0	0	0	0	0	0.00971628	0	0	0.0175101	0.00678288	0	0	0.0055417	0	0.0476304	0.0456528	0	0.0595903	0.0276778	0	0.365937	0	0	0	0	0	0	0	0	0	0	0	0	0	0	0	0	0	0.0129182	0	0	0	0
	Tetrachaetum	Saprotroph	Litter_Saprotroph	0	0.0188768	0	0.0115721	0	0	0	0	0	0	0	0.0175101	0	0.022237	0.0375446	0.205043	0.0274952	0	0.00507254	0	0	0	0	0.0152474	0	0.0474533	0	0.0165673	0	0	0	0	0	0.0450735	0.0213767	0.0347826	0	0	0	0	0	0	0	0	0	0
	Tetracladium	Saprotroph	Litter_Saprotroph	0.0845023	0.53799	1.13419	1.06463	0.344765	0.527682	0.544078	0.318855	0.670424	1.43474	0.519437	0.560322	0.461236	0.416945	1.42669	5.12053	1.37476	0.928793	0.258699	1.53249	3.02421	2.04816	1.66453	1.46375	1.56842	0.790889	10.866	1.80583	7.60015	0.391608	1.53438	1.03199	1.9723	7.33796	14.3865	1.18261	0.640405	2.92929	0.991736	2.02057	1.42857	0.310037	1.40528	0.998336	5.95579	1.11206
	Thelebolus	Saprotroph	Dung_Saprotroph	0.0295758	0.207645	0.00957121	0.0231441	0.0181455	0.402044	0.0157704	0.0180484	0.0582977	0.244955	0	0.166346	0	0.0889482	0.0187723	0.0110834	0	0.238152	0	0	0.0148976	0.415167	0	0.121979	0.0540833	0.632711	0.0525289	0.0828363	0.0386449	0.265734	0.147536	0.137599	0.20982	3.00189	0.0427533	0.13913	0.454241	26.835	0.385675	0.133091	0.21978	0.245446	0.224845	0.166389	2.04666	0.171086
	Tolypocladium	Pathotroph	Animal_Parasite	0.0126753	0.0188768	0.0669985	0.0289302	0.024194	0.0418796	0.00788519	0.198532	0.00971628	0.0349936	0.025134	0	0.054263	0.00555926	0	0.0110834	0	0.0238152	0	0	0.00744879	0	0.0256082	0.00762369	0	0	0.0375206	0	0	0.027972	0	0.0343997	0.0419639	0	0.0213767	0	0.00744657	0	0.0550964	0	0.10989	0.0129182	0	0	0	0.0855432
	Toninia	Symbiotroph	Lichenized	0	0	0	0	0	0	0	0	0	0	0	0	0	0	0	0	0	0	0	0	0	0	0	0	0	0	0.0375206	0.0828363	0	0	0	0	0	0	0	0	0	0	0	0.0241984	0	0	0	0	0	0
	Tothia	Saprotroph	Wood_Saprotroph	0	0	0.330207	0.0636464	0	0	0.0315408	0	0.0194326	0	0	0.00875503	0	0	0.0750892	0	0	0	0.0101451	0	0	0	0	0	0	0	0.157587	0	0	0	0	0	0.0419639	0	0	0	0	0	0.165289	0.169389	0	0	0	0	0	0
	Trapelia	Symbiotroph	Lichenized	0	0.00471921	0.0334992	0.0347162	0	0.00837591	0	0	0.0291489	0	0	0	0	0	0	0	0	0	0	0	0	0	0	0	0	0	0	0	0	0	0	0	0	0	0	0	0	0	0	0	0	0	0	0	0	0
	Trematosphaeria	Saprotroph	Wood_Saprotroph	0	0	0	0.0231441	0.0181455	0.0418796	0	0	0	0	0	0	0	0	0	0	0	0	0	0	0	0	0	0	0	0	0	0	0	0	0	0	0	0	0	0	0	0	0	0	0.10989	0	0	0	0	0
	Trichocladium	Saprotroph	unspecified_Saprotroph	0	0.0283152	0.0191424	0.0694324	0.0181455	0.108887	0.244441	0.0300806	0.00971628	0.0699872	0.0837802	0.0787953	0.0813946	0	0	0	0	0.0476304	0.0152176	0	0	0	0	0.0228711	0.0270416	0	0	0	0	0	0	0	0	0	0	0	0	0	0	0.0120992	0.10989	0.0129182	0	0	0	0
	Trichoderma	Pathotroph	Mycoparasite	0.0169005	0.00471921	0.00957121	0	0	0	0.0157704	0.0180484	0	0	0.00837802	0.00875503	0.00678288	0	0.0750892	0.0055417	0	0	0.00507254	0	0.0297952	0.0276778	0	0	0.0270416	0.0790889	0.060033	0.0497018	0.0128816	0.013986	0.0590145	0.137599	0.0839278	0	0.0427533	0	0.0223397	0.538721	3.69146	0	0	0	0	0	0.0204666	0
	Trichopeziza	Saprotroph	Litter_Saprotroph	0.00422511	0	0.0047856	0	0.00604851	0	0	0	0	0	0	0	0	0	0	0	0.0274952	0	0	0	0	0	0	0	0	0.0158178	0.570314	0.0331345	0.154579	0.013986	0	0.0343997	0.0419639	0	0.0213767	0	0	0	0	0	0	0	0	0	0	0
	Tricladium	Saprotroph	Litter_Saprotroph	0.114078	1.5715	1.70368	3.33854	0.713724	1.96834	0.827945	1.6063	4.81928	4.38586	6.16622	0.551567	5.67049	0.0277963	0.168951	0.0720421	0.0824856	0.0952608	0.0101451	0.13579	0.111732	0.0830335	0.28169	0.0381185	0.405625	0.0316356	0.0150083	0.0828363	0	0.027972	0	0.309598	0.0419639	0.00901469	0.299273	0.0347826	0.0446794	0.13468	0.0550964	0.0604961	0	0.0387547	0	0	0	0.0855432
	Trimmatostroma	Pathotroph	Lichen_Parasite	0	0	0	0	0	0	0	0	0	0	0	0	0	0	0	0	0	0	0	0	0	0	0	0	0	0	0	0	0	0	0	0	0	0	0	0	0	0	0	0	0	0	0	0	0	0
	Tuber	Symbiotroph	Ectomycorrhizal	0	0.0188768	0	0.0115721	0	0	0.0236556	0.0661774	0.0291489	0.0116645	0.00837802	0	0	0.022237	0	0.0332502	0.0274952	0.119076	0.00507254	0.29098	0.0595903	0.0553557	0.0256082	0.00762369	0	0.0632711	0	0.0497018	0	0.013986	0	0.137599	0.0839278	0	0	0	0	0.10101	0	0.0120992	0	0	0	0.415973	0.0613999	0.0855432
	unidentified	unidentified	unidentified	19.8792	31.3167	39.8689	36.776	36.0733	41.1425	43.7549	32.1141	32.1318	34.7253	25.9635	31.9296	19.9417	7.43273	19.4106	38.2876	23.5909	20.0048	43.8318	17.2066	23.3296	21.6717	16.8502	31.3334	17.9016	24.4859	27.9154	11.8456	21.0614	14.6573	29.7433	21.6374	20.6043	39.872	26.5284	23.513	26.0704	17.4411	27.7686	25.0333	22.967	50.6007	24.9578	16.8053	25.9517	21.2147
	Usnea	Symbiotroph	Lichenized	0	0.0660689	0.0047856	0.0115721	0	0.00837591	0.0157704	0.0721935	0.106879	0	0	0	0	0	0	0	0	0	0	0	0	0	0	0	0	0	0	0	0	0	0	0.0343997	0	0	0	0	0	0	0	0	0	0	0	0	0	0
	Varicosporium	Saprotroph	Litter_Saprotroph	0	0	0.0047856	0	0	0	0	0	0	0	0	0	0	0	0.0375446	0.0110834	0	0	0.0152176	0	0	0	0	0	0	0.0158178	0.555305	0	0	0.027972	0.0295072	0.0343997	0	0	0	0	0.00744657	0	0.0550964	0	0	0.0904276	0.0562114	0	0.0204666	0
	Variocladium	Saprotroph	Litter_Saprotroph	0	0	0	0	0	0	0	0	0	0	0	0	0	0	0	0	0	0	0	0	0	0	0	0	0	0	0	0	0	0	0	0	0	0	0	0	0	0	0	0	0	0	0	0	0	0
	Venturia	Pathotroph	Plant_Pathogen	0.118303	3.53469	1.56011	2.25077	1.95367	2.04372	1.29317	0.150403	1.85581	0.314942	1.58345	1.12064	0.997083	0.255726	0.375446	0.216126	0.79736	1.16694	0.111596	0.13579	0.126629	0.110711	0.537772	0.152474	0.297458	0.0790889	0.135074	0.0662691	0.154579	0.237762	0.147536	0	0.377675	0.0991616	0.171013	0.173913	0.0893589	0.505051	0.716253	0.266183	0.769231	0.0645911	0.337268	0.249584	0.163733	0
	Verrucaria	Symbiotroph	Lichenized	0.0464763	0.0424729	0.0191424	0.0405022	0.127019	0.0753832	0.110393	0.048129	0.184609	0.12831	0.0418901	0.0437752	0.054263	0.111185	1.18265	0.266002	1.42975	1.4051	0.177539	0.446169	0.722533	0.719624	0.102433	0.587024	1.46025	0.0790889	0.0900495	0.132538	0.425093	0.237762	0.472116	0.0687994	1.00713	0.0721176	0.0427533	0.382609	0.134038	0.26936	0.220386	0.0483969	0.43956	0.0645911	0.224845	0.332779	0.0818666	0.25663
	Vestigium	Symbiotroph	Root_Endophyte	0.0253507	0	0	0.00578603	0	0	0.0630815	0.0120322	0	0	0	0	0.135658	0	0	0	0	0	0.00507254	0	0	0	0.0256082	0	0.243375	0	0	0	0	0	0.147536	0	0	0	0	0	0.00744657	0	0	0	0	0	0	0	0	0
	Vibrissea	Saprotroph	Litter_Saprotroph	0	0.00943841	0	0.0115721	0.247989	0	0.00788519	0.10829	0.00971628	0.244955	0	0	0	0	0	0	0.0824856	0	0.0253627	0	0.0223464	0.0553557	0	0	0	0	0.00750413	0.0165673	0.0128816	0	0	0	0	0	0	0	0	0	0	0.0362976	0	0.0129182	0	0	0.0204666	0.25663
	Volucrispora	Saprotroph	Litter_Saprotroph	0	0	0	0	0	0	0	0	0	0	0	0	0	0	0	0	0	0	0	0	0	0	0.0256082	0	0	0	0.0975537	0	0	0	0	0	0	0.0360588	0	0	0	0	0.0550964	0.0120992	0	0	0	0	0	0
	Volutella	Pathotroph	Plant_Pathogen	0	0.0141576	0	0.0810045	0	0.00837591	0.00788519	0.00601612	0	0	0	0	0	0	0	0	0	0	0	0	0	0	0	0	0	0.0158178	0	0.0331345	0	0	0	0	0	0	0	0	0	0	0	0	0	0	0	0	0	0
	Wilcoxina	Symbiotroph	Ectomycorrhizal	0	0	0	0	0	0	0	0	0	0	0	0	0	0	0	0.0332502	0	0	0	0	0	0	0	0	0	0	0	0	0	0	0.0295072	0	0	0.00901469	0	0	0	0	0	0	0	0	0	0	0	0
	Xanthoparmelia	Symbiotroph	Lichenized	0	0	0	0	0	0	0	0	0	0	0	0	0	0	0	0	0	0	0	0	0	0	0	0	0	0	0	0	0	0	0	0	0	0	0	0	0	0	0	0	0	0	0	0	0	0
	Xenochalara	Saprotroph	Litter_Saprotroph	0.105628	0.665408	1.05762	2.71365	0.961713	0.912974	0.875256	1.00469	1.69063	2.7295	1.58345	2.09245	3.47962	0.0333556	0.150178	0.0609587	0.192466	0.166706	0.00507254	0.193986	0.0446927	0.2491	0.358515	0.0533659	0.216333	0.205631	0.0375206	0.18224	0.141698	0.125874	0.177043	0.171999	0.545531	0.126206	0.12826	0.452174	0.126592	0.13468	0.275482	0.15729	0.43956	0.0258365	0.168634	0.665557	0.163733	0.513259
	Xenopolyscytalum	Saprotroph	Litter_Saprotroph	0.00422511	0.108542	0.105283	0.0520743	0.0907276	1.26476	0.0709667	0.162435	0.213758	0.268284	0.477547	0.569077	0.128875	0.00555926	0	0.0110834	0.0274952	0.952608	0	0.0775946	0.0446927	0.0276778	0.0256082	0.0457422	0	0.0158178	0	0	0	0.027972	0	0.0687994	0	0.00901469	0.0855066	0.13913	0.00744657	0.0673401	0	0.0241984	0.21978	0.0904276	0	0	0	0
	Xylographa	Symbiotroph	Lichenized	0.00422511	0.0471921	0.0861409	0.00578603	0.00604851	0	0	0	0	0	0	0	0	0.0945074	0	0	0	0	0	0	0.0595903	0	0.0256082	0	0	0.0316356	0	0	0	0	0	0	0	0.00901469	0	0	0	0	0	0	0	0	0	0	0.0204666	0
	Zalerion	Saprotroph	Litter_Saprotroph	0	0.00471921	0	0	0.0181455	0.0418796	0.00788519	0.00601612	0.00971628	0	0	0.00875503	0	0.0333556	0.0375446	0.0055417	0.0274952	0.214337	0	0.0387973	0.00744879	0.0276778	0	0.00762369	0.0270416	0.0474533	0	0	0	0.0839161	0	0.0343997	0.0419639	0	0	0.0347826	0	0.03367	0	0.0241984	0	0.103346	0.0562114	0	0	0
	Zoellneria	Saprotroph	Litter_Saprotroph	0.147879	0	0	0.00578603	0	0	0	0.00601612	0	0	0	0	0.156006	0	0	0	0	0	0	0	0	0	0	0	0.0540833	0	0	0	0	0	0	0	0	0	0	0	0	0	0	0	0	0	0	0	0	0
Basidiomycota	Amanita	Symbiotroph	Ectomycorrhizal	0.0929525	0.0660689	0.047856	0.0752184	0.0725821	0.108887	0.0709667	0.360967	0.00971628	0.419923	0.268097	0.175101	0.0203486	0.0500334	0.281584	0.116376	0.164971	0.0714456	0.228264	0.85354	0.134078	1.27318	0.99872	0.465045	0.0540833	0.0474533	0.0675371	0.165673	0.0644081	0.041958	0.383594	1.37599	0.167856	0.297485	0.106883	0.347826	0.0148931	0.03367	0.110193	0.120992	0.43956	0.193773	0.393479	0.998336	0.0818666	1.02652
	Amphinema	Symbiotroph	Ectomycorrhizal	1.92243	1.39217	0.626914	4.44367	0.459687	2.01859	6.86012	3.78414	0.495531	6.17054	3.18365	0.569077	9.77413	0.133422	0.356674	0.304794	0.494913	0.428673	0.27899	0.698351	0.171322	1.2455	0.768246	0.0381185	1.81179	0.332173	0.060033	0.480451	0.0772897	0.265734	0.85571	0.619195	1.09106	0.261426	0.555793	0.173913	0.28297	0.23569	0.330579	0.31458	0.989011	0.0904276	0.955593	0.915141	0.1228	0.769889
	Apiotrichum	Saprotroph	unspecified_Saprotroph	0.0169005	0.00943841	0.0143568	0.0231441	0.00604851	0.0586314	0.0709667	0.0120322	0.068014	0.0233291	0.025134	0.00875503	0.0135658	0.0444741	0.24404	0.055417	0.0274952	0.333413	0.497109	0.193986	0.223464	0.0830335	0.204866	0.0228711	0.135208	0.126542	0.0450248	0.0331345	0.0515265	0.0839161	0.472116	0.103199	0.251783	0.0180294	0.06413	0.173913	0	0.0673401	0.220386	0.0120992	0.10989	0	0.112423	0	0.0818666	0.0855432
	Armillaria	Saprotroph	Litter_Saprotroph	0	0.00943841	0	0.0115721	0.00604851	0.00837591	0	0	0.0194326	0.116645	0.00837802	0.00875503	0	0.0333556	0	0.0166251	0.0274952	0.0714456	0.0253627	0.0193986	0.0148976	0.38749	0.153649	0.00762369	0	0.0316356	0	0.0331345	0	0.041958	0.147536	0.0343997	0.125892	0.0450735	0.06413	0	0.0223397	0	0.0550964	0	0	0.0129182	0.224845	0	0.0204666	0.171086
	Athelopsis	Saprotroph	Wood_Saprotroph	0	0	0	0	0	0	0.00788519	0	0	0	0	0	0	0	0	0.0221668	0	0	0.0557979	0	0	0	0.0512164	0.00762369	0	0	0	0	0	0	0	0	0	0	0	0	0	0	0	0.0241984	0	0.155019	0	0	0	0
	Boletus	Symbiotroph	Ectomycorrhizal	0.00422511	0	0	0.00578603	0	0	0.00788519	0	0	0	0	0	0	0	0	0	0	0	0.0152176	0	0.00744879	0	0	0.00762369	0	0	0	0	0	0	0.0295072	0	0.0419639	0	0	0	0	0	0	0	0	0	0.0562114	0	0.0204666	0
	Buckleyzyma	Symbiotroph	Epiphyte	0	0	0	0.00578603	0	0	0	0	0	0	0	0	0	0	0	0	0.0274952	0	0	0	0	0	0	0	0	0	0	0	0	0	0	0	0	0	0	0	0	0	0	0	0	0	0	0	0.0204666	0
	Bullera	Saprotroph	unspecified_Saprotroph	0	0	0	0	0	0	0	0	0	0	0	0	0	0	0	0	0	0	0	0	0	0	0	0	0	0	0	0	0	0	0	0	0	0	0	0	0	0	0	0	0	0	0	0	0	0
	Byssocorticium	Symbiotroph	Ectomycorrhizal	0	0	0.0143568	0	0	0	0	0	0	0	0	0	0.00678288	0.00555926	0.694575	0.0110834	0	0.0238152	0.00507254	0	0	0	0	0	0.0270416	0.0158178	0.12757	0.0165673	0	0	0	0	0	0	0	0	0	0	0.275482	0	0	0	0	0	0	0
	Carcinomyces	Pathotroph	Mycoparasite	0.00422511	0.00943841	0	0.0173581	0.151213	0	0.0236556	0.0601612	0.00971628	0	0.0335121	0	0	0.0389148	0.0563169	0.0166251	0.164971	0	0.0963782	0.0387973	0.00744879	0	0.0256082	0	0.0270416	0.0316356	0	0.0165673	0	0.013986	0	0.0687994	0	0.00901469	0.0427533	0.0347826	0.00744657	0.03367	0.0550964	0.0120992	0	0.0129182	0	0	0	0
	Ceratobasidium	Pathotroph	Plant_Pathogen	0	0	0	0	0	0	0	0	0	0	0	0	0	0	0	0.0110834	0	0	0	0	0	0	0	0	0	0.0158178	0.0150083	0	0	0	0	0	0	0.0270441	0	0	0	0.0673401	0.0550964	0.266183	0	0	0	0	0.0613999	0
	Chromosera	Saprotroph	unspecified_Saprotroph	0	0	0	0	0	0	0	0	0	0	0	0	0	0	0	0	0	0	0	0	0	0	0	0	0	0	0	0	0	0	0	0	0	0	0	0	0	0	0	0	0	0	0	0	0	0
	Clavaria	Saprotroph	Soil_Saprotroph	0.0169005	0.00471921	0	0	0	0	0.0551963	0.0300806	0	0	0	0.0262651	0	0.0166778	0.0187723	0.160709	0.0549904	0.0476304	1.68408	0.0387973	0.0148976	0	0	0.00762369	0.0540833	0	0	0	0	0	0.265565	0.0343997	0	0.15325	0	0	0	0.03367	0	0.0120992	0	0.0258365	0.0562114	0.166389	0	0
	Clavulina	Symbiotroph	Ectomycorrhizal	0.0591516	0	0.0047856	0.0405022	0.024194	0.150766	0.0788519	0.0120322	0.0291489	0.104981	0	0.560322	0.0610459	0.0111185	0	0.138543	0	0.190522	0.0101451	0.484966	0.0148976	0.2491	0.0256082	0.160098	0.351541	0	0	0.132538	0	0.027972	0.0590145	0.171999	0.0419639	0.00901469	0	0.347826	0.0595726	0.03367	0	0.0483969	0.10989	0.0258365	0	0.166389	0	0.171086
	Clitocybe	Saprotroph	Litter_Saprotroph	0	0	0	0	0	0	0	0	0	0	0	0	0	0	0	0	0	0	0	0	0	0	0	0	0	0	0	0	0	0	0	0	0	0	0	0	0	0	0	0.0241984	0	0	0	0	0	0
	Colacogloea	Pathotroph	Mycoparasite	0	0	0	0	0	0	0	0	0	0	0.00837802	0	0	0	0	0	0	0.0476304	0.0862331	0	0	0	0.0512164	0	0	0.0316356	0	0.0331345	0	0	0.0295072	0.0343997	0	0	1.71013	0	0	0	0	0	0	0	0	0	0	0
	Coprinellus	Saprotroph	Soil_Saprotroph	0.038026	0	0	0	0	0	0	0	0	0.0116645	0	0	0.0406973	0.00555926	0	0	0	0	0	0	0	0	0	0	0.3245	0.110724	0.00750413	0.0662691	0.0128816	0.013986	0.0295072	0.0687994	0.0419639	0.0450735	0.0213767	0.104348	3.25415	0	0	0	0	0	0	0	0	0
	Coprinopsis	Saprotroph	Soil_Saprotroph	0	0	0	0	0	0	0	0	0	0	0	0	0	0	0	0	0	0	0	0	0	0	0	0	0	0	0	0	0	0	0	0	0	0	0	0	0	0	0	0	0	0	0	0	0	0
	Cora	Symbiotroph	Lichenized	0.00422511	0.00943841	0	0.00578603	0	0	0	0	0	0	0	0	0	0.0111185	0.0750892	0.0720421	0.0549904	0	0.00507254	0.0193986	0.0297952	0	0	0.0304948	0.0270416	0	0.0150083	0	0.489501	0.027972	0.0295072	0	0.0839278	0.0270441	0	0.0347826	0.0893589	0.03367	0	0	0.10989	0.0387547	0	0	0	0
	Corticium	Saprotroph	Wood_Saprotroph	0	0	0	0	0	0	0	0.0120322	0	0	0	0	0	0	0	0	0	0	0	0	0	0	0	0	0	0	0.00750413	0.0331345	0	0	0	0.0343997	0	0	0	0	0	0	0	0	0	0	0	0	0	0
	Cortinarius	Symbiotroph	Ectomycorrhizal	0.0549265	0.670127	0.0191424	0.0925765	0.0423396	0.309909	0.275982	0.276742	0.184609	0.209962	0.150804	0.857993	0.0746117	0.1501	0.112634	0.626212	0.192466	0.571565	2.63772	0.620757	0.297952	0.470523	0.640205	0.930091	0.243375	0.253084	0.210116	0.115971	0.193224	0.13986	0.472116	0.275198	0.629459	0.450735	0.0855066	0.208696	0.156378	0.20202	0.0550964	0.241984	0	0.129182	0.337268	0.249584	0.143266	0.940975
	Craterellus	Symbiotroph	Ectomycorrhizal	0.038026	0.0188768	0.0047856	0.0289302	0.199601	0.209398	0.0788519	0.00601612	0.0388651	0	0	0.0262651	0.0406973	0.0333556	0.0187723	0.116376	2.3096	0.714456	0.0963782	0.0775946	0.0819367	0.193745	0.0256082	0.0609896	0.567875	0.158178	0.0150083	0.215374	0.489501	0.34965	0.0885217	0	0.20982	0.00901469	0	0	0.0223397	0.03367	0.0550964	0.0362976	0.989011	0.0516729	0.281057	0.249584	0.0409333	0.171086
	Cryptococcus	Saprotroph	unspecified_Saprotroph	0.0929525	0.207645	0.023928	0.0231441	0.012097	0.335036	0	0.0120322	0.00971628	0	0.00837802	0.183856	0.0746117	0.672671	0.206495	0.149626	0.0274952	0.166706	0.0507254	0.0193986	1.27374	0.110711	0.512164	0.465045	0.16225	0.158178	1.01306	0.0828363	0.218988	0.0559441	0.0590145	0	0.629459	0.450735	0.0427533	0.13913	0.193611	0.875421	0	0.520266	0	0.116264	0.0562114	0.332779	3.0086	0.0855432
	Cutaneotrichosporon	Pathotroph	Animal_Parasite	0.00422511	0	0.023928	0	0	0	0	0	0	0	0	0	0	0	0.0938615	0	0.0274952	0	0	0	0.0297952	0	0	0	0	0	0	0	0	0	0	0	0.0839278	0	0	0	0	0	0	0	0	0	0	0	0.0204666	0
	Cystobasidium	Pathotroph	Mycoparasite	0.0126753	0	0.0047856	0	0	0	0	0	0	0	0	0	0.0135658	0.0333556	0.0375446	0	0.0274952	0	0.0101451	0.0581959	0.0223464	0	0.128041	0	0.216333	0.126542	0.210116	0	0.0257632	0.027972	0.0295072	0.0343997	0.167856	0.00901469	0	0.0347826	1.21379	0	0	0.0120992	0	0.0129182	0	0.166389	0.0204666	0
	Cystoderma	Saprotroph	Litter_Saprotroph	0	0.0707881	0	0	0	0	0	0	0	0	0	0	0	0.00555926	0	0.0110834	0	0	0	0	0.0148976	0	0	0	0	0	0	0	0	0	0	0	0	0	0	0	0	0.03367	0	0	0	0	0	0	0	0
	Cystofilobasidium	Saprotroph	Litter_Saprotroph	0	0	0	0	0	0	0	0	0	0	0	0	0	0	0	0	0	0	0	0	0	0	0	0	0	0	0	0	0	0	0	0	0	0	0	0	0	0	0	0	0	0	0	0	0	0
	Descolea	Symbiotroph	Ectomycorrhizal	0	0	0	0	0	0	0	0	0	0	0	0	0	0	0	0	0	0	0	0	0	0	0	0	0	0	0	0	0	0	0	0	0	0.0180294	0	0	0	0	0	0	0	0	0	0	0	0
	Dioszegia	Saprotroph	Litter_Saprotroph	0	0	0	0	0	0	0	0	0	0.0233291	0	0	0	0	0	0	0	0	0.0253627	0	0	0.0553557	0.0256082	0.0152474	0	0	0	0	0	0	0	0	0	0.0901469	0.0213767	0	0	0	0	0	0	0.0387547	0	0	0	0
	Entoloma	Saprotroph	Litter_Saprotroph	0.00422511	0.00943841	0	0	0	0	0	0	0	0	0	0	0	0	0	0.0055417	0	0	0.0101451	0	0	0	0	0	0	0	0	0	0	0	0	0	0	0	0	0	0.00744657	0	0	0	0	0	0	0	0	0
	Fayodia	Saprotroph	Litter_Saprotroph	0	0	0	0	0	0	0.00788519	0	0	0	0	0	0	0	0	0	0	0	0.0152176	0.0193986	0	0	0	0	0	0	0	0	0	0	0	0	0	0	0	0	0	0	0	0.0120992	0.10989	0	0	0	0	0
	Fellomyces	Saprotroph	unspecified_Saprotroph	0.00845023	0.00471921	0.0047856	0	0.00604851	0.0251277	0	0	0.0194326	0.0116645	0.00837802	0	0.00678288	0	0	0.0055417	0	0.738271	0	0.0193986	0.0148976	0.0830335	0	0	0	0.0474533	0	0	0	0.027972	0	0	0.251783	0.00901469	0	0.0347826	0	0	0	0	0	0.0129182	0	0.0831947	1.73966	0.0855432
	Filobasidium	Saprotroph	unspecified_Saprotroph	0.00845023	0.0188768	0	0	0.00604851	0	0.00788519	0	0	0	0	0	0.0135658	0.177896	0.0187723	0.0110834	0.0274952	0	0	0.0193986	0	0.0276778	0	0	0.0270416	0	0.00750413	0	0	0	0	0	0	0	0.0213767	0	0.00744657	0	0	0	0	0	0	0.0831947	0	0
	Fomes	Saprotroph	Wood_Saprotroph	0	0	0	0	0	0	0	0	0	0	0	0	0	0	0	0	0	0	0	0	0	0	0	0	0	0	0	0	0	0	0	0	0	0	0	0	0	0	0	0	0	0	0	0	0	0
	Galerina	Saprotroph	Wood_Saprotroph	0.0211256	0	0	0	0	0	0	0.0240645	0	0	0	0	0	0	0.0187723	0	0	0.0238152	0.101451	0.0387973	0.0893855	0	0	0	0.0270416	0.0158178	0	0	0	0	0	0	0	0	0	0	0	0	0	0	0	0.0129182	0	0	0	0
	Gelidatrema	Pathotroph	Mycoparasite	0.00422511	0.00943841	0	0	0	0	0	0	0	0	0	0	0	0.694908	0	0.0110834	0.0274952	0	0	0	0	0	0	0.00762369	0	0.0316356	0	0	0	0	0	0	0	0	0	0	0	0	0	0	0	0.0387547	0	0	0	0
	Genolevuria	Saprotroph	unspecified_Saprotroph	0.0295758	0	0.00957121	0	0	0	0	0.00601612	0	0	0.00837802	0.0350201	0	0	0.0187723	0	0.0274952	0	0	0.0193986	0.0446927	0	0	0	0	0	0	0	0	0	0	0	0	0	0	0	0	0	0	0	0	0	0	0	0	0
	Goffeauzyma	Saprotroph	Soil_Saprotroph	1.67737	0.141576	0.0334992	0.254585	0.187504	0.0335036	0.0315408	1.72663	0.0388651	0.0116645	0.226206	0.0700403	0.440887	0.983989	0.0563169	0.221668	0.137476	0.0476304	0.0202901	2.8128	0.24581	0.0830335	0.384123	0.0381185	1.08167	0.506169	0.21762	0.149105	0.0386449	0.0979021	0.147536	1.92638	0.293747	0.0901469	0.149637	0.104348	7.0519	0.10101	0	0.0241984	0	0.0258365	0	1.08153	0.0613999	0.0855432
	Guehomyces	unidentified	unidentified	0.0633767	0.207645	0.0861409	0.127293	0.0665336	0.0251277	0.0867371	0.192516	0.0194326	0.291613	0.0921582	0.157591	0.312012	0.0333556	0.0187723	0.0166251	0.0274952	0	0.00507254	0.0193986	0	0.0276778	0	0.106732	0.0811249	0.0158178	0.0225124	0.0165673	0	0	0	0	0.0419639	0	0	0	0	0	0	0.0362976	0	0	0	0	0	0
	Gymnopus	Saprotroph	Litter_Saprotroph	0.00422511	0.00471921	0.0047856	0	0.00604851	0.00837591	0	0	0.0485814	0	0.108914	0.10506	0	0.0111185	0.0750892	0	0	0.0238152	0.00507254	0	0.0893855	0.0553557	0.768246	0.0914843	0.0540833	0.0474533	0.0150083	0	0.0257632	0	0	0	0.251783	0	0.299273	0.208696	0.00744657	0	0.0550964	0.0120992	0.10989	0	0.0562114	0	0.102333	0.0855432
	Hebeloma	Symbiotroph	Ectomycorrhizal	0	0.00471921	0	0	0	0	0	0	0	0	0	0	0	0.00555926	0.0187723	0	0	0	0	0	0.00744879	0.0276778	0	0	0	0	0.0150083	0.0165673	0	0	0	0	0	0.0180294	0	0	0	0.10101	0.0550964	0.0120992	0	0	0.0562114	0	0.0409333	0.0855432
	Hemimycena	Saprotroph	Litter_Saprotroph	0.0295758	0.0141576	1.59839	0	0.00604851	0.0167518	0.00788519	0.048129	0	0.0233291	0	0.0612852	0.176355	0	0.319129	0	0	0	0	0	0	0	0	0	0	0.0316356	0.105058	0.0165673	0	0	0.0295072	0.0343997	0	0	0	0	0	0.03367	0.330579	0	0	0	0	0	0	0
	Heterocephalacria	Pathotroph	Lichen_Parasite	0	0	0	0	0.00604851	0	0	0	0	0	0	0	0	0	0	0.0055417	0	0.0238152	0.00507254	0	0.0819367	0	0	0	0	0.0158178	0.0225124	0	0	0	0	0	0	0	0	0	0	0	0.0550964	0.0120992	0	0.0129182	0	0	0	0
	Holtermanniella	Saprotroph	unspecified_Saprotroph	0.00845023	0.438886	0.0047856	0	0.139116	0.00837591	0	0.0120322	0.00971628	0	0.00837802	0.0350201	0	0.0277963	0.0563169	0.0221668	0.0824856	0.0952608	0.00507254	0.0969932	0.283054	0.0276778	0	0	0	0.506169	0	0.0165673	0.0515265	0.013986	0	0.137599	0	0	0	0.0347826	0	0.10101	0.0550964	0.0120992	0.10989	0	0	0.166389	0.204666	0
	Hygrocybe	Saprotroph	Soil_Saprotroph	0	0	0	0	0	0	0	0	0	0	0	0	0	0	0	0	0	0	0	0	0	0	0	0	0	0	0	0	0	0	0	0	0	0	0	0	0	0	0	0	0	0	0	0	0	0
	Hygrophorus	Symbiotroph	Ectomycorrhizal	0.00422511	0	0.00957121	0	0	0.00837591	0.00788519	0.0180484	0.252623	0.0466581	0	0	0	0	0.0750892	0.0055417	0	0	0	0	0.446927	0.0830335	0	0.0152474	0.0540833	0	0	0	0	0	0	0.206398	0.545531	0.0450735	0	0	0.00744657	0	0.0550964	0	0.21978	0.0129182	0.0562114	0.249584	0.470733	0.171086
	Hyphodontia	Saprotroph	Wood_Saprotroph	0	0	0	0	0	0	0	0	0	0	0	0	0	0	0	0	0	0	0.0101451	0	0	0	0	0	0	0	0	0	0	0	0	0	0	0	0	0	0	0	0	0	0	0	0	0	0	0
	Hyphodontiella	Saprotroph	Wood_Saprotroph	0	0.023596	0	0	0	0	0.00788519	0	0.00971628	0	0	0	0	0.0111185	0.0187723	0.0831255	0	0	0.192756	0	0.424581	0	0	0	0.0270416	0.0158178	0	0	0	0	0	0	0	0	0	0.0347826	0	0.03367	0	0.0120992	0	0.426302	0.112423	0.0831947	0	0
	Hypholoma	Saprotroph	Wood_Saprotroph	0	0	0	0	0	0	0	0	0	0	0	0	0	0	0	0	0	0	0	0	0	0	0	0.00762369	0	0	0	0	0	0	0	0	0	0	0	0.0347826	0	0	0	0	0	0	0	0	0	0
	Hypochnicium	Saprotroph	Wood_Saprotroph	0	0	0	0	0	0	0	0	0	0	0	0	0	0	0	0	0	0	0	0	0	0	0	0	0	0	0	0	0	0	0	0	0	0	0	0	0	0	0	0	0	0	0	0	0	0
	Imleria	Symbiotroph	Ectomycorrhizal	0.0338009	0.127419	0.0430704	0.0347162	0.00604851	0.0335036	0.0315408	0.126339	0.0777303	0.0933162	0.025134	0.0875503	0.0135658	0.194574	0.469307	0.177334	0.274952	0.59538	0.131886	0.872939	0.171322	0.913368	0.204866	0.541282	0.3245	0.379627	0.0750413	0.132538	0.0644081	0.0699301	0.206551	0.584795	0.251783	0.0811322	0.149637	0.591304	0.0372329	0.43771	0.110193	0.0604961	0	0.0387547	0.281057	0.665557	0.0613999	0.171086
	Inocybe	Symbiotroph	Ectomycorrhizal	0.17323	0.0330345	0.157925	0.0405022	0.0423396	0.0586314	0.0788519	0.0661774	0.00971628	0.0933162	0.100536	0.315181	0.0203486	0.0111185	0.337901	0.0665004	0.0824856	0.190522	0.0101451	0.0193986	0.0595903	0.498201	0.870679	0.0686132	0.108167	0	0.0450248	0.0497018	0.0515265	0.0699301	0.0295072	0	0	0.432705	0.106883	0	0.052126	0.3367	0.330579	0.326679	1.97802	1.71812	0.112423	2.99501	0.102333	8.72541
	Kockovaella	Symbiotroph	Epiphyte	0.00422511	0	0	0	0.00604851	0	0	0	0	0	0	0	0	0	0	0	0	0	0	0	0.193669	0	0	0	0	0	0	0	0	0	0	0	0.0839278	0	0	0	0	0	0	0	0	0	0	0	0	0
	Kurtzmanomyces	Saprotroph	unspecified_Saprotroph	0	0	0.291922	0	0	0	0	0	0	0	0	0	0.00678288	0	0.112634	0	0	0	0	0	0	0	0	0	0	0	0.00750413	0	0	0	0	0	0	0	0	0	0	0	0	0	0	0	0	0	0	0
	Laccaria	Symbiotroph	Ectomycorrhizal	0	0.0283152	0	0.0405022	0	0.0251277	0	0	0.00971628	0.0583226	0.016756	0.0700403	0.0135658	0.0333556	0.0375446	0.0665004	0.494913	0.190522	0.0405803	0.0969932	0.0148976	0.166067	0.0512164	0.221087	0	0.0158178	0.0225124	0.115971	0.0128816	0.0559441	0.0295072	0.0343997	0	0.0631029	0	0.66087	0	0.03367	0.0550964	0.0604961	0.43956	0.0387547	0	0.0831947	0.0204666	0.171086
	Lactarius	Symbiotroph	Ectomycorrhizal	0.0422511	0.103823	0.00957121	0.0520743	0.133067	0.0753832	0.0867371	0.0842257	0.00971628	0.0699872	0.226206	0.367711	0.0746117	0.205693	0.0938615	0.149626	0.439923	0.119076	0.228264	0.659554	0.134078	0.0830335	1.02433	0.259206	0.3245	0.395444	0.0375206	0.215374	0.0515265	0.041958	0.354087	0.343997	0.167856	0.0450735	0.598546	0.869565	0.052126	0.20202	0.0550964	0.145191	0.549451	0.0516729	0.0562114	0.332779	0.0204666	0.0855432
	Lichenomphalia	Symbiotroph	Lichenized	0	0	0	0	0	0	0	0	0	0	0	0.0350201	0	0	0	0	0	0	0	0	0	0	0	0.00762369	0	0	0	0	0	0	0	0	0	0	0	0	0	0	0	0	0	0	0	0	0	0
	Luellia	Saprotroph	Wood_Saprotroph	0.160554	0.132138	0.186639	0.0462883	0.223795	0.301533	0.126163	0.0842257	0.0777303	0.314942	0.0921582	0.0787953	0.0271315	0.294641	1.44547	0.19396	2.99698	1.30984	0.294207	0.349176	0.24581	1.43925	0.512164	0.274453	0.594916	0.537804	0.25514	0.165673	0.296277	0.307692	0.796695	0.343997	0.671423	0.216353	0.299273	0.278261	0.104252	0.774411	1.15702	0.0362976	2.08791	0.193773	0.449691	0.415973	0.0204666	0.769889
	Mastigobasidium	unidentified	unidentified	0.0929525	0.0377537	0.0334992	0.0115721	0.00604851	0.402044	0.039426	0.0120322	0.00971628	0.0816517	0	0.0612852	0.0135658	0.00555926	0.0187723	0	0	0.119076	0	0.0193986	0	0.0553557	0.0256082	0	0	0.0158178	0.00750413	0	0	0.013986	0	0	0	0.00901469	0	0	0	0	0	0	0	0.0258365	0	0.0831947	0	0
	Melampsora	Pathotroph	Plant_Pathogen	0	0	0	0	0	0	0	0	0	0	0	0	0	0	0	0	0	0	0	0	0	0	0	0	0	0	0	0	0.0128816	0	0	0	0	0	0	0	0	0	0	0	0	0	0	0	0	0
	Melanogaster	Symbiotroph	Ectomycorrhizal	0	0.00943841	0	0	0	0.0251277	0	0	0	0	0	0	0	0.022237	0	0.0055417	0	0.0238152	0	0	0	0	0	0	0	0.0632711	0	0	0	0.013986	0	0	0	0	0	0	0	0.942761	0	0	0.10989	0.0516729	0	0	0	0
	Microbotryozyma	Pathotroph	Animal_Parasite	0.0464763	0.0188768	0	0.00578603	0.00604851	0	0.0709667	0	0	0	0.0586461	0.0437752	0.678288	0	0	0	0	0	0.00507254	0	0	0	0	0.00762369	0.0270416	0	0	0	0	0	0.0590145	0	0	0	0	0	0.0148931	0	0	0	0	0	0	0	0	0
	Mrakia	Saprotroph	unspecified_Saprotroph	3.06743	0.622935	4.11083	1.16299	4.82066	0.134015	0.205015	0.324871	0.388651	1.00315	0.0502681	2.34635	0.70542	3.38003	1.97109	20.4766	1.81468	1.21457	0.963782	1.08632	3.7095	1.82674	0.409731	0.709004	1.64954	0.806707	0.510281	1.20941	0.412212	0.0839161	1.09177	0.619195	0.587495	12.269	0.0855066	0.556522	0.230844	0.13468	0.550964	0.532365	0.549451	0.0904276	0.0562114	0.0831947	0.102333	1.1976
	Mycena	Saprotroph	Litter_Saprotroph	0.0338009	0.0896649	0.0957121	0.138865	0.187504	0.0335036	0.189245	3.71195	0.194326	0.0933162	0.0335121	0.376466	0.054263	0.105626	0.41299	0.266002	0.164971	0.333413	0.258699	1.64888	5.96648	0.110711	0.0768246	0.0762369	0.459708	0.0790889	0.135074	0.18224	0.0128816	0	0.177043	1.44479	0.461603	0.0540882	0.106883	0.0695652	0.0968054	0.0673401	0.606061	0.0725953	0.10989	0.180855	0.224845	0.915141	0.102333	0.25663
	Naganishia	Saprotroph	unspecified_Saprotroph	0	0.273714	0.11964	0.179367	0.133067	1.58305	0.110393	3.45325	0.136028	0.571562	21.4561	0.507792	0.0813946	0.0111185	0.0187723	0.0055417	0.0274952	0.142891	0.00507254	0.446169	0.0223464	0.0276778	1.30602	0.00762369	0	0.0316356	0.0150083	0	0	0	0.0295072	0.412797	0	0.00901469	0.427533	0.0347826	0	0.0673401	0.0550964	0.0120992	0	0	0.0562114	0.415973	0	0
	Nidulariopsis	Saprotroph	Litter_Saprotroph	0.0253507	0.023596	0	0.00578603	0	0.0167518	0	0	0	0	0.0502681	0.0262651	0	0.105626	0.0187723	0.0166251	0	0.0238152	0	0.0387973	0.00744879	0	0.204866	0.0838606	0	0.347991	0	0.0331345	0.0257632	0.013986	0	0	0.0419639	0	0.0213767	0.243478	0.00744657	0.16835	0	0.0120992	0	0.0258365	0	0	0.0204666	0
	Paratritirachium	Saprotroph	Soil_Saprotroph	0	0	0	0	0	0	0	0	0	0	0	0	0	0	0	0	0	0	0	0	0	0	0	0	0	0	0	0	0	0	0	0	0	0	0	0	0	0.03367	0	0	0	0.0258365	0	0	0	0
	Phaffia	Saprotroph	unspecified_Saprotroph	0	0.0188768	0.0526417	0.0289302	0.0181455	0.108887	0.00788519	0.150403	0.0971628	0.0699872	0.016756	0.0350201	0.0610459	0	0.0187723	0.0166251	0	0.0476304	0	0.0387973	0	0.0553557	0	0.00762369	0	0	0.00750413	0.0165673	0	0	0	0.0343997	0.0419639	0.00901469	0	0	0	0	0	0	0	0	0	0	0	0
	Phallus	Saprotroph	Soil_Saprotroph	0.143654	0.023596	0.0191424	0.0347162	0.00604851	0.0251277	0.0157704	0.0300806	0.00971628	0.0233291	0	0.0437752	0	0.0333556	0.0938615	0.0166251	0.137476	0.0238152	0	0.0775946	0.0223464	0.110711	0.128041	0.0304948	0.16225	0.0316356	0.0375206	0.0165673	0.0515265	0.0559441	0	0.0343997	0.125892	0	0	0	0.0223397	0.0673401	0.0550964	0.0120992	0	0.0258365	0.112423	0.332779	0.0204666	0.0855432
	Phlebiopsis	Saprotroph	Wood_Saprotroph	0	0.0141576	0.0765697	0	0.024194	0	0.00788519	0.0421129	0.00971628	0.0116645	0.025134	0.0875503	0.0813946	0	0.0375446	0	0	0	0	0.0193986	0	0	0	0.0152474	0.0270416	0	0	0	0	0	0	0	0	0	0	0.0347826	0.00744657	0	0	0	0	0	0	0	0	0
	Phyllozyma	Symbiotroph	Epiphyte	0.00845023	0	0	0.0173581	0.00604851	0	0.00788519	0	0.0194326	0	0	0.00875503	0	0.00555926	0.0750892	0.055417	0.137476	0.0238152	0.284062	0.0775946	0.126629	0.0276778	0	0.0304948	0.0270416	0.0790889	0.0225124	0.0165673	0	0	0.0295072	0	0.125892	0.0631029	0	0	0.00744657	0	0	0.0120992	0	0.0129182	0	0.166389	0	0.0855432
	Piloderma	Symbiotroph	Ectomycorrhizal	0.0253507	0.556866	0.526417	0.214083	0.127019	0.22615	0.0630815	0.234629	0.204042	0.758194	0.12567	0.446507	0.0406973	1.08962	2.83462	0.271543	1.45724	1.61943	0.451456	2.50242	0.655493	2.93385	0.717029	0.945338	0.459708	2.08795	0.47276	0.497018	0.32204	0.307692	0.354087	1.37599	0.461603	0.342558	0.57717	0.730435	0.0595726	0.740741	1.5978	0.229885	0.769231	0.193773	0.562114	1.41431	0.266066	1.02652
	Piskurozyma	Saprotroph	Soil_Saprotroph	5.15041	0.311468	0.047856	0.0925765	0.0604851	0.0586314	0.141933	0.144387	0.0874466	0.0816517	0.100536	0.0612852	8.14624	0.0889482	0.0750892	0.0332502	0.164971	0.166706	0.0405803	0.13579	0.104283	0.0553557	0.179257	0.0228711	0.946458	0	0	0	0	0	0.0295072	0.0687994	0	0	0.0213767	0	0.171271	0	0	0	0	0.0129182	0	0.0831947	0	0.0855432
	Pluteus	Saprotroph	Litter_Saprotroph	0	0.00943841	0.00957121	0	0	0.0251277	0	0	0	0	0	0.0175101	0	0	0	0.0277085	0	0.0714456	0.0557979	0	0	0	0	0	0	0.0474533	0	0	0	0.181818	0	0	0	0.00901469	0	0	0	0.03367	0	0.0120992	0	1.47268	0	0	0	0.0855432
	Psathyrella	Saprotroph	Wood_Saprotroph	0	0	0	0	0	0	0	0	0	0	0	0	0	0	0	0	0	0	0	0	0	0	0	0	0	0	0	0	0	0	0	0	0	0	0	0	0.0223397	0	0	0	0	0	0	0	0	0
	Pseudoclitocybe	Saprotroph	Litter_Saprotroph	0.0295758	0	0	0	0	0	0	0	0	0	0	0	0.0203486	0	0	0	0	0	0	0	0	0	0	0	0.135208	0	0	0	0	0	0	0	0	0	0	0	0.0893589	0	0.0550964	0	0	0	0	0	0	0
	Pseudohyphozyma	Saprotroph	unspecified_Saprotroph	0.00422511	0	0	0	0	0	0	0	0	0	0	0	0	0	0	0	0	0	0	0	0	0	0.0256082	0.00762369	0	0	0	0	0	0	0	0	0	0	0	0	0	0	0	0	0	0	0	0	0	0
	Pseudotomentella	Symbiotroph	Ectomycorrhizal	0.0211256	0.00471921	0.0287136	0.00578603	0.0362911	0.00837591	0.157704	0.0360967	0.0777303	0.0233291	0	0.0262651	0.149223	0.0166778	0.300357	0.0166251	0.0824856	0.0476304	0.207974	0	0.148976	0	0.0768246	0.0228711	0.432666	0.0158178	0.0675371	0.0331345	0.0128816	0	1.12127	0	0.629459	0	0.0213767	0.173913	0.208504	0.03367	0.110193	0	0.10989	0	0.393479	0	0.163733	0
	Psilocybe	Saprotroph	Litter_Saprotroph	0	0	0.0047856	0	0.00604851	0	0	0	0.00971628	0	0	0	0.00678288	0	0	0	0	0	0	0	0	0	0	0	0	0	0.00750413	0	0	0	0	0	0.0419639	0	0	0	0	0	0.0550964	0	0	0	0	0	0.0409333	0
	Pucciniastrum	Pathotroph	Plant_Pathogen	0	0.103823	0	0	0	0	0	0.0180484	0	0	0.00837802	0.0175101	0	0	0	0	0	0	0	0	0	0	0	0	0	0.0158178	0	0	0	0	0	0	0	0	0	0	0	0	0	0	0	0	0	0	0	0
	Resinicium	Saprotroph	Wood_Saprotroph	0	0.132138	0	0	0.012097	0	0.00788519	0.0541451	0	0	0.00837802	0	0.00678288	0.0389148	0	0	0	0	0	0.0387973	0	0	0	0	0	0.28472	0	0	0.0128816	0	0	0	0	0	0.0213767	0	0	0.13468	0	0	0.21978	0	0	0.166389	0	0
	Rhizomarasmius	Saprotroph	Litter_Saprotroph	0	0.00471921	0	0	0	0	0	0.0601612	0	0	0	0	0	0.00555926	0	0.0055417	0	0	0	0	0	0	0	0	0	0.0158178	0	0.0828363	0	0	0	0	0	0	0	0	0	0.10101	0	1.20992	0	0	0	0.415973	0	0
	Rhodocollybia	Saprotroph	Litter_Saprotroph	0.194355	0	0	0.00578603	0	0	0.0157704	0	0	0	0.00837802	0	0.00678288	0.00555926	0	0	0	0.0238152	0.0101451	0	0.00744879	0	0	0	0.0811249	0	0	0	0.0128816	0	0	0	0	0	0	0	0.00744657	0	0	0	0	0.0129182	0.112423	0	0	0
	Rhodocybe	Saprotroph	Litter_Saprotroph	0	0	0	0	0	0	0	0	0	0	0	0	0	0	0	0	0	0	0	0	0	0	0	0	0	0	0	0.0165673	0	0	0	0	0	0	0	0	0	0	0	0	0	0	0	0	0	0
	Rhodosporidiobolus	Saprotroph	unspecified_Saprotroph	0.0295758	0.00943841	0.0047856	0.00578603	0.0846791	0.0167518	0.0867371	0.0421129	0.116595	0.0116645	0.00837802	0.0175101	0.00678288	0	0	0	0.109981	0	0.00507254	0.0387973	0.0223464	0	0.0512164	0	0	0.0790889	0.00750413	0	0	0	0.0295072	0.0687994	0.0839278	0	0.0213767	0	0	0	0	0	0.21978	0	0.0562114	0	0.0204666	0
	Rhodotorula	Saprotroph	unspecified_Saprotroph	0.038026	0.0849457	0.0813553	0.0752184	0.229843	2.73055	0.283867	7.21333	0.145744	0.186632	5.37031	0.166346	0.0610459	0.144541	0	0.0110834	0	0.119076	0.451456	1.22211	0.156425	0	0.435339	0.0228711	0.0270416	0.0316356	0.0225124	0.0165673	0	0.041958	1.00325	1.10079	0	0.0450735	0.277897	0.0695652	0.00744657	0	0	0.0120992	0	0.103346	1.23665	1.08153	0.0409333	0
	Russula	Symbiotroph	Ectomycorrhizal	0.528139	0.434167	0.43549	0.549673	0.211698	0.854343	0.504652	2.14174	1.13681	0.314942	0.502681	0.577832	0.386624	1.30087	2.30899	0.792463	1.51224	2.31007	0.512326	3.16198	1.90689	1.16247	4.53265	1.29603	2.56896	2.87884	0.60033	1.11001	0.309159	1.35664	1.26881	2.92398	2.51783	0.171279	1.06883	1.49565	0.327649	1.61616	1.92837	0.399274	0.879121	2.71283	0.955593	2.32945	0.593533	0.940975
	Saitozyma	Saprotroph	Soil_Saprotroph	0.0887274	0.0519113	0.00957121	0.0578603	0.108873	0.0335036	0.205015	0.0120322	0.068014	0.0349936	0.0837802	0.0350201	0.0135658	0.138982	0.431763	0.160709	0.659885	0.190522	0.126813	0.387973	0.409683	0.442845	0.640205	0.0762369	0.189292	0.347991	0.0975537	0.347913	0.32204	0.0699301	1.03275	0.137599	0.671423	0.0631029	0.38478	0.173913	0.0297863	0.13468	0	0.145191	1.0989	0.0516729	0.955593	0.249584	0.0409333	0.342173
	Sebacina	Symbiotroph	Ectomycorrhizal	0	0.146295	0.133997	0.0983626	0.0665336	0.175894	0.149819	0.0721935	0.281772	0.0583226	0.016756	0.0787953	0.101743	0.00555926	0.0563169	0.0055417	0.0549904	0.0476304	0.0152176	0.0193986	0.0223464	0.0553557	0	0.419303	0	0.0474533	0.142578	0.0165673	0.32204	0	0.0590145	0.0343997	0.125892	0.216353	0	0	0.223397	0.03367	0.110193	0.0241984	0	0.0129182	0	0.0831947	0.573066	0.171086
	Serendipita	Symbiotroph	Root_Endophyte	0	0.0566305	0.287136	0.0115721	0	0.0251277	0.0236556	0.0120322	0.0388651	0.0116645	0.025134	0.131326	0.00678288	0.0444741	0.150178	0.581879	0.0274952	0.261967	0.796388	0.0581959	0.640596	0.221423	0.691421	2.69116	0.135208	0.205631	0.645355	0.0994036	0.206106	0.237762	0.32458	0	0.0839278	0.324529	15.3698	0.730435	0.00744657	0.13468	0	0.0483969	0.10989	3.13913	0.0562114	0	0.0409333	0
	Sistotrema	Saprotroph	Litter_Saprotroph	0.0169005	0	0.00957121	0.0115721	0	0.0167518	0.0551963	0	0	0	0.00837802	0	0.0135658	0	0.0187723	0	0	0.0238152	0.0913057	0	0	0	0	0	0.0811249	0	0	0	0	0.013986	0.560637	0	0	0	0	0.0347826	0.0148931	0	0	0	0	0.0129182	0.0562114	0	0	0
	Skeletocutis	Saprotroph	Wood_Saprotroph	0	0	0	0.0115721	0	0	0.00788519	0.0240645	0	0	0.00837802	0	0	0	0	0	0	0	0.0608704	0	0	0	0	0	0.0540833	0	0	0	0	0	0	0	0	0	0	0	0	0	0	0	0	0	0	0	0	0
	Slooffia	Saprotroph	unspecified_Saprotroph	0	0.00471921	0	0	0	0	0.102507	0	0	0	0	0	0	0	0	0	0	0	0.0913057	0	0	0	0	0	0	0	0	0	0	0	0	0	0	0	0	0	0	0	0	0	0	0	0	0	0	0
	Solicoccozyma	Saprotroph	Soil_Saprotroph	1.80412	0.453044	0.875766	0.578603	0.411299	0.502555	0.80429	0.348935	0.310921	0.384929	0.25134	0.735423	0.70542	0.772737	2.53426	0.958714	2.47457	2.40533	2.08989	1.3967	2.48045	1.79906	2.02305	0.792864	3.83991	1.53432	0.435239	1.57389	0.656963	0.783217	3.48185	1.51359	1.21695	0.378617	0.855066	0.730435	0.558493	1.24579	1.70799	1.05263	5.16484	0.465056	4.83418	2.41265	0.327466	1.71086
	Sporobolomyces	Pathotroph	Mycoparasite	0.0338009	0	0	0	0.00604851	0	0	0	0	0.0116645	0.00837802	0.00875503	0	0	0	0	0.0274952	0	0	0.0193986	0	0	0	0	0.378583	0	0	0	0	0	0	0	0	0	0	0	0	0	0	0	0	0	0	0	0	0.25663
	Suillus	Symbiotroph	Ectomycorrhizal	0.00422511	0.00943841	0.0717841	0	0	0	0	0.048129	0	0.0116645	0	0.0175101	0	0.00555926	0.0187723	0.0110834	0	0	0.0456528	0	0.223464	0	0.0256082	0.0838606	0.0540833	0.0316356	0.0225124	0	0.0128816	0	0	0	0	0	0	0.0347826	0.00744657	0.03367	0	0	0	0	0	0	0	0
	Symmetrospora	Symbiotroph	Epiphyte	0.00845023	0.198207	0.0334992	0.00578603	0	0	0.00788519	0.00601612	0.0194326	0	0	0.0787953	0	0.1501	0	0.0055417	0	0	0.0456528	0	0.238361	0	0	0.0228711	0	0.0158178	0.00750413	0	0	0	0	0	0	0	0	0	0.0223397	0.0673401	0	0.0483969	0	0.103346	0	0	0.0204666	0.0855432
	Termitomyces	Saprotroph	Litter_Saprotroph	0	0	0	0	0	0	0	0	0	0	0	0	0	0	0	0.0055417	0	0	0	0	0	0	0	0	0	0	0	0	0.0128816	0	0	0	0	0	0	0	0	0	0	0	0	0.0258365	0	0	0.1842	0
	Thekopsora	Pathotroph	Plant_Pathogen	0	0.00471921	0.0047856	0	0	0	0	0	0	0	0	0	0	0.00555926	0.0563169	0.0055417	0	0	0	0	0	0	0	0	0	0	0.390215	0	0	0	0	0.0343997	0	0	0	0	0	0	0.0550964	0	0	0	0	0	0	0
	Thelephora	Symbiotroph	Ectomycorrhizal	0	0	0	0.00578603	0	0	0	0	0.00971628	0	0	0.0525302	0	0.00555926	0	0.0166251	0	0	0.0304352	0	0.0148976	0	0	0.0609896	0.0270416	0	0	0	0	0.013986	0	0	0.0419639	0	0	0.208696	0	0	0	0.0120992	0	0.0129182	0	0	0	0
	Tomentella	Symbiotroph	Ectomycorrhizal	0.00422511	0.0849457	0.0430704	0.0115721	0.0181455	0.00837591	0.0236556	0.0661774	0.0194326	0.0233291	0	0.0875503	0.00678288	0.0444741	0.150178	0.171793	0.329942	0.0952608	0.197829	0.0969932	0.350093	0.442845	0.0768246	0.937714	0.189292	0.110724	0.675371	0.0828363	1.77766	0.363636	0.206551	0.103199	0.20982	0.405661	0	0.208696	0.119145	0.16835	0.110193	0.30248	0.10989	0.21961	0	0.0831947	0.695866	0.0855432
	Tomentellopsis	Symbiotroph	Ectomycorrhizal	0	0	0	0	0	0	0	0	0.00971628	0	0	0	0	0	0	0	0	0	0	0	0.0223464	0	0	0	0.0270416	0	0	0	0	0	0	0	0	0	0	0	0	0	0	0	0	0.0129182	0	0	0	0
	Trechispora	Saprotroph	Wood_Saprotroph	0.0633767	0.231241	0.0334992	0.0405022	0.024194	0.14239	0.0236556	0.246661	0.0582977	0.12831	0.0754021	0.183856	0.0271315	0.689348	0.750892	0.421169	0.302447	0.881162	0.0608704	2.48303	0.201117	1.19015	0.358515	0.251582	1.59546	0.695982	0.0450248	0.0497018	0.0644081	0.153846	0.0295072	1.30719	0.167856	0.0901469	0.0213767	1.42609	0.0744657	0.909091	0.606061	0.181488	0.21978	0.180855	0.0562114	1.24792	0.1228	0.342173
	Tremella	Pathotroph	Mycoparasite	0	0	0	0.0115721	0.00604851	0	0.00788519	0.00601612	0.00971628	0	0	0	0	0	0	0.0166251	0	0.0238152	0	0	0.0148976	0	0	0.0304948	0	0	0	0.0497018	0	0	0	0.0343997	0	0	0	0	0	0.03367	0.0550964	0.483969	0	0	0	0.0831947	0.0204666	0
	Tricholoma	Symbiotroph	Ectomycorrhizal	0	0.00943841	0.0382848	0.104149	0.0181455	0	0	0	0.0194326	0.0349936	0	0.113815	0	0.022237	0.675803	0.144084	0.0549904	0.0238152	0.00507254	0	0.119181	0.332134	0.0512164	0.14485	0.0811249	0.0474533	0.0150083	0.165673	0	0.041958	0	0	0	0.00901469	0	0.765217	0.00744657	0.03367	0.275482	0.108893	0.10989	0	0	0.0831947	0	0.0855432
	Tylospora	Symbiotroph	Ectomycorrhizal	0.266182	0.377537	1.9956	0.300874	0.64719	1.21451	0.985649	1.0829	1.02993	1.93631	1.1813	0.271406	1.09204	0.211252	3.1162	0.216126	1.62222	2.92927	0.365223	6.80892	0.655493	5.72931	2.5096	0.152474	2.73121	0.253084	0.397719	0.0828363	0.257632	0.307692	0.619652	2.06398	1.00713	0.44172	0.70543	0.417391	0.610619	0.30303	0.991736	0.0483969	2.30769	0.297119	0.618325	0.831947	0.3684	1.02652
	Udeniomyces	Saprotroph	unspecified_Saprotroph	0	0.00471921	0.0047856	0	0	0	0	0	0	0	0	0	0	0.022237	0	0	0	0.190522	0.00507254	0	0	0	0	0	0	0	0	0	0	0	0	0	0	0	0	0	0	0	0	0	0	0.0129182	0	0	0	0
	unidentified	unidentified	unidentified	10.4487	4.13874	0.808767	1.09356	2.32263	1.09724	0.985649	2.76742	1.42829	1.73801	0.963472	1.74225	14.9427	32.5106	4.29885	3.45248	3.95931	5.38223	3.10439	7.70126	3.29236	8.38638	5.88988	1.57048	7.03083	4.38152	1.68843	2.41882	2.00953	0.937063	2.24255	3.43997	6.08477	1.98323	1.98803	2.85217	1.25102	3.09764	2.53444	1.464	3.62637	3.12621	2.69815	4.99168	3.47933	5.73139
	Vishniacozyma	Saprotroph	Soil_Saprotroph	2.03228	0.188768	0.205781	0.121507	1.22785	0.0335036	0.039426	0.138371	0.0971628	0.0816517	0.184316	0.0963054	0.488367	3.09095	3.82955	0.52092	0.632389	6.88259	0.309425	0.387973	1.66108	0.941046	3.04738	0.335443	3.65062	0.933249	4.93772	0.414182	0.386449	0.111888	0.354087	0.240798	0.713386	0.432705	0.342027	0.626087	0.275523	3.67003	1.37741	0.786449	0.879121	0.43922	0.112423	0	2.37413	0.769889
	Vonarxula	unidentified	unidentified	0	0.0519113	0	0	0	0	0	0	0	0	0	0	0	0.0111185	0	0	0	0	0.0456528	0	0	0	0.0512164	0	0	0	0	0	0	0	0	0	0	0.0270441	0	0	0	0	0	0	0	0	0	0	0	0
	Xerocomellus	Symbiotroph	Ectomycorrhizal	0.0887274	0.0141576	0.0669985	0.0752184	0.012097	0.00837591	0.0709667	0.048129	0.00971628	0.0699872	0.0335121	0.00875503	0.0203486	0.0444741	0.732119	0.32696	0.164971	0.0476304	0.121741	0.387973	0.0372439	0.193745	0.128041	0.0228711	0.351541	0.0158178	0.112562	0.231942	0.0257632	0	0.295072	0.171999	0	0.0450735	0.0427533	0.0347826	0.0148931	0.0673401	0.330579	0.0362976	0.10989	0.0129182	0.168634	0.332779	0	0
	Xerocomus	Symbiotroph	Ectomycorrhizal	0	0.00943841	0	0	0	0	0	0	0	0	0	0	0	0	0	0	0	0	0	0	0	0	0	0	0	0	0	0	0	0	0	0	0	0	0	0	0	0	0	0	0	0	0	0	0	0
Chytridiomycota	Batrachochytrium	Pathotroph	Animal_Parasite	0.194355	0	0	0	0	0	0	0.00601612	0	0	0	0	0	0	0	0	0.0274952	0	0	0	0	0	0	0	0.0270416	0	0	0	0	0	0	0	0	0	0	0	0.00744657	0	0	0	0	0	0	0.0831947	0	0
	Boothiomyces	Saprotroph	Pollen_Saprotroph	0	0	0	0	0	0	0.0946223	0	0	0	0	0	0	0	0	0	0	0	0	0	0	0	0	0	0	0	0	0	0	0	0	0	0	0	0	0	0	0	0	0	0	0	0	0	0	0
	Protrudomyces	Saprotroph	Pollen_Saprotroph	0.038026	0	0	0	0.00604851	0	0	0	0	0	0	0	0.0203486	0.00555926	0	0	0	0.0714456	0.00507254	0	0	0	0	0	0.540833	0.0316356	0	0	0	0.013986	0.0295072	0	0	0	0.0213767	0	0.0297863	0.13468	0.0550964	0.0120992	0	0.0904276	0	0.166389	0	0.513259
	unidentified	unidentified	unidentified	0.0929525	0.0141576	0.124426	0.0115721	0	0	0	0.00601612	0.00971628	0	0.00837802	0	0	0.022237	0.356674	0	0	0	0	0	0	0	0	0	0	0.0158178	0.00750413	0	0	0	0	0.0343997	0	0	0	0	0	0	0	0	0	0	0	0.0831947	0	0
Entomophthoromycota	Basidiobolus	Saprotroph	unspecified_Saprotroph	0.00422511	0.141576	0.0287136	0.0810045	0	0.0251277	0.00788519	0.00601612	0.00971628	0.116645	0	0	0	0.0166778	0	0.0332502	0.0549904	0	0.00507254	0	0.0446927	0	0	0.00762369	0.0270416	0	0.0900495	0.0497018	0.0257632	0	0.0295072	0	0	0.117191	0	0.0347826	0.0446794	0	0	0	0	0.0516729	0	0	0.0613999	0.0855432
Entorrhizomycota	Entorrhiza	Pathotroph	Plant_Pathogen	0	0	0	0	0	0	0	0	0	0	0	0	0	0	0	0	0	0	0	0	0	0	0	0	0	0	0	0	0	0	0	0	0	0	0	0	0	0	0	0	0	0	0	0	0	0
Glomeromycota	Ambispora	Symbiotroph	Arbuscular_Mycorrhizal	0	0	0	0	0	0	0	0	0	0	0	0	0	0	0	0	0	0	0	0	0	0	0	0	0	0	0	0	0	0	0	0	0	0	0	0	0	0	0	0	0	0	0	0	0	0
	Kamienskia	Symbiotroph	Arbuscular_Mycorrhizal	0	0	0	0	0	0	0	0	0	0	0	0	0	0.294641	0.41299	0.188418	0.329942	0.119076	0.228264	0.29098	0.0744879	1.46692	0.84507	0.320195	0.189292	0.0316356	0.0150083	0	0	0	0	0.0343997	0	0	0	0	0	0.03367	0	0.0120992	0	0	0.0562114	0.0831947	0	0
	unidentified	unidentified	unidentified	0.0169005	0.0991034	0.023928	0.0115721	0.012097	0	0.00788519	0.0120322	0.0194326	0.0116645	0	0.00875503	0.0135658	0.0111185	0.0187723	0	0.0549904	0	0.0101451	0	0.00744879	0	0	0.00762369	0	0	0	0	0	0	0.0295072	0.0343997	0	0	0	0	0	0	0	0	0	0	0	0	0	0
GS19	unidentified	unidentified	unidentified	0	0	0	0	0	0	0	0	0	0	0	0	0	0	0	0	0	0	0	0	0	0	0	0.129603	0	0.0158178	0	0	0	0	0.0590145	0	0	0.0450735	0	0.0347826	0	0	0	0	0	0	0	0	0	0
Mortierellomycota	Mortierella	Saprotroph	Soil_Saprotroph	10.0853	1.81218	1.41175	0.856333	6.66546	1.37365	0.977764	3.00806	1.13681	1.59804	0.938338	2.18	0.854643	3.98043	6.83311	1.49072	6.73632	4.64396	1.04494	6.01358	4.11173	4.04096	3.02177	3.69749	3.67766	4.46061	2.14618	1.73956	1.79054	1.46853	2.56713	7.91194	2.85355	1.75787	1.21847	2.64348	0.834016	4.78114	3.1405	3.26679	6.04396	3.97881	2.92299	13.228	5.07573	4.53379
	unidentified	unidentified	unidentified	0.0295758	0.325625	0.0669985	0.0578603	0.12097	0.0837591	0.039426	0.048129	0.0485814	0.0699872	0.0670241	0.131326	0.0135658	0.194574	1.18265	0.393461	0.989827	0.452489	0.0405803	0.446169	0.3054	0.193745	0.332907	0.739498	0.108167	0.537804	0.165091	0.430749	0.115935	0.27972	0.147536	0.481596	0.461603	0.0450735	0.19239	0.486957	0.0148931	0.10101	0.275482	0.0725953	0.43956	0.43922	0.112423	0.0831947	0.0409333	0
Mucoromycota	Mucor	Saprotroph	Soil_Saprotroph	0.0549265	0.146295	0.00957121	0.0115721	0.217746	0	0.00788519	0.0421129	0.0388651	0.0116645	0.00837802	0.183856	0.00678288	0.266845	0.0375446	0.0221668	0.0824856	0.0238152	0.00507254	0.0581959	0.0968343	0.0276778	0.0256082	0.160098	0.0811249	0.0949067	0.832958	0.132538	0.0386449	0.013986	0.0885217	0.0343997	0.125892	0.0180294	0.06413	0.0347826	0.402115	0.20202	3.0303	0.883243	0.10989	0.0904276	0.0562114	0.0831947	0.0204666	0.171086
	Rhizopus	Saprotroph	Soil_Saprotroph	0.00422511	0	0	0	0	0.00837591	0	0	0	0	0	0.00875503	0	0.022237	0	0.0110834	0	0	0.0405803	0	0	0	0.153649	0.0152474	0.189292	0.0316356	0	0.0165673	0	0	0.0295072	0	0	0	0	0.0695652	0.0148931	0.0673401	0	0	0	0.0129182	0	0.0831947	0	0
	Umbelopsis	Saprotroph	Soil_Saprotroph	0.00422511	0.0660689	0.0191424	0.0173581	0.024194	0.00837591	0.0157704	0.0360967	0	0.0116645	0	0.402732	0.0339144	0.0166778	0.0563169	0.0110834	0.0274952	0.0238152	0.0862331	0.0193986	0.0297952	0.0830335	0	0.0381185	0.0811249	0.189813	0.0150083	0.0331345	0.0128816	0.013986	0.118029	0.0687994	0.0419639	0.0270441	0.0213767	0.104348	0.0148931	0	0	0.120992	0.10989	0	0	0	0.0613999	0
	unidentified	unidentified	unidentified	0	0	0	0	0.00604851	0	0.00788519	0.0120322	0	0	0	0.00875503	0.00678288	0	0	0.0055417	0.0274952	0	0.0101451	0.0193986	0.00744879	0.0276778	0	0	0.0270416	0	0	0	0	0	0	0	0	0	0	0	0.00744657	0	0.0550964	0	0	0	0.0562114	0	0	0
Olpidiomycota	unidentified	unidentified	unidentified	0.0126753	0.0141576	0	0.0115721	0	0.0167518	0.039426	0.0120322	0	0	0.016756	0	0.00678288	0.0389148	0.0938615	0.0498753	0.0549904	0.309598	0.0456528	0.0969932	0	0.0830335	0.153649	0.0152474	0.0811249	0.0790889	0.00750413	0.0994036	0	0.0559441	0.206551	0.0687994	0.0419639	0.0270441	0	0	0.0148931	0.03367	0	0.0120992	0	0.0387547	0.0562114	0.249584	0	0.171086
Rozellomycota	unidentified	unidentified	unidentified	0.295758	1.50543	0.516845	0.572817	0.604851	0.251277	0.465226	0.324871	0.233191	0.338271	0.552949	0.910524	0.712202	0.405826	1.23897	1.93405	0.852351	1.50036	0.857259	0.834142	1.06518	2.46333	1.28041	0.487916	3.16387	3.89117	5.04277	25.8781	2.21564	5.41259	12.5996	14.8951	6.50441	9.31218	1.41086	3.89565	11.2071	1.71717	2.64463	1.98427	3.18681	1.17556	3.31647	6.15641	17.7036	7.10009
unidentified				0.91685	2.84568	1.56489	2.67893	0.508075	1.73381	0.756978	3.35098	3.13836	2.2046	1.91019	1.99615	1.82459	1.3231	2.14004	1.64589	1.37476	3.19124	0.948564	2.48303	2.05587	1.88209	2.22791	1.25029	3.19091	6.81746	3.42939	2.10404	1.63597	1.34266	1.6524	1.71999	5.87495	1.43334	1.66738	1.63478	0.565939	1.17845	1.15702	5.20266	1.53846	2.29944	1.34907	3.57737	2.18993	0.598802
[truncated: 76 more columns]

## Sheet: Table S3
Table S3: Fungi α-diversity indices. Averages and standard deviation were shown. The significant difference between all horizons and site together and within site were calculated using One-Way ANOVA and followed by a Tukey's HSD test. Different letters in the brackets indicated a significant difference between horizons and sites.
Site	horizon	Chao1	Shannon	Simpson
All horizon	Site 1	1203.74 ± 75.69 (a)	5.08 ± 0.28 (a)	0.08 ± 0.03 (a)
	Site 2	893.71 ± 89.43 (b)	4.78 ± 0.34 (ab)	0.10 ± 0.05 (a)
	Site 3	747.74 ± 87.06 (c)	4.34 ± 0.44 (b)	0.07 ± 0.03 (a)
	Site 4	444.17 ± 57.97 (d)	3.77 ± 0.43 (c)	0.11 ± 0.06 (a)
All Site	Topsoil	836.51 ± 159.7 (a)	4.2 ± 0.48 (a)	0.06 ± 0.03 (c)
	CryoOM	649.62 ± 163.6 (a)	4.57 ± 0.37 (a)	0.15 ± 0.06 (a)
	Subsoil	732.49 ± 150.55 (a)	4.21 ± 0.56 (a)	0.08 ± 0.04 (bc)
	Permafrost	705.74 ± 142.44 (a)	4.61 ± 0.4 (a)	0.12 ± 0.05 (ab)
Site 1	Topsoil	1322.87 ± 57.99 (a)	4.82 ± 0.36 (a)	0.05 ± 0.02 (a)
	CryoOM	1132.79 ± 74.95 (b)	5.23 ± 0.19 (a)	0.1 ± 0.03 (a)
	Subsoil	1089.55 ± 27.81 (b)	5.34 ± 0.21 (a)	0.12 ± 0.03 (a)
	Permafrost	1201.44 ± 72.66 (ab)	5.13 ± 0.02 (a)	0.07 ± 0.01 (a)
Site 2	Topsoil	982.32 ± 96.42 (a)	4.49 ± 0.27 (a)	0.04 ± 0.01 (b)
	CryoOM	818.62 ± 61.61 (a)	4.66 ± 0.04 (a)	0.04 ± 0.01 (b)
	Subsoil	893.13 ± 71.94 (a)	4.64 ± 0.46 (a)	0.11 ± 0.06 (ab)
	Permafrost	832.08 ± 95.48 (a)	5.18 ± 0.24 (a)	0.16 ± 0.05 (a)
Site 3	Topsoil	766.55 ± 105.54 (a)	4.29 ± 0.52 (a)	0.07 ± 0.03 (a)
	CryoOM	694.38 ± 82.58 (a)	4.81 ± 0.3 (a)	0.13 ± 0.05 (a)
	Permafrost	619.58	3.11	0.03
Site 4	Topsoil	496.95 ± 63.4 (a)	3.41 ± 0.5 (a)	0.07 ± 0.04 (b)
	CryoOM	403.11 ± 57.64 (a)	4.19 ± 0.37 (a)	0.19 ± 0.07 (a)
	Subsoil	441.51 ± 53.4 (a)	3.34 ± 0.4 (a)	0.05 ± 0.02 (b)
	Permafrost	450.44 ± 48.23 (a)	4.02 ± 0.27 (a)	0.1 ± 0.05 (ab)

## Sheet: Table S4
Table S4: Taxonomy of zOTUs identified by Zi-Pi plot
horizon	Role	zOTUs	Pi	Zi	Relative Abundance %	Module	Phylum	Class	Order	Family	Genus	Species	Trohpic Mode	Lifestyle
Topsoil	Connectors	zOTU33	0.625	-1.54031	0.00280161	O9	Basidiomycota	Agaricomycetes	Agaricales	Cortinariaceae	Cortinarius	Cortinarius_flexipes	Symbiotroph	Ectomycorrhizal
		zOTU3079	0.75	-0.905464	0.00213311	O3	Basidiomycota	Tremellomycetes	Tremellales	Bulleribasidiaceae	Vishniacozyma	Vishniacozyma_victoriae	Saprotroph	Soil_Saprotroph
		zOTU6200	0.75	-1.02247	0.00255973	O7	Ascomycota	Eurotiomycetes	Chaetothyriales	unidentified	unidentified	unidentified	unidentified	unidentified
		zOTU6366	0.625	-0.485314	0.00231869	O5	unidentified	unidentified	unidentified	unidentified	unidentified	unidentified	unidentified	unidentified
	Module hubs	zOTU7	0	2.95577	0.015893	O3	Basidiomycota	Agaricomycetes	Agaricales	Cortinariaceae	Cortinarius	Cortinarius_flexipes	Symbiotroph	Ectomycorrhizal
		zOTU19	0	3.40405	0.0138264	O2	Ascomycota	Leotiomycetes	Helotiales	Leotiaceae	Neobulgaria	unidentified	Saprotroph	Wood_Saprotroph
		zOTU389	0.165289	2.63758	0.13811	O5	Ascomycota	Leotiomycetes	Helotiales	Helotiaceae	Tetracladium	unidentified	Saprotroph	Litter_Saprotroph
		zOTU3918	0	3.50737	0.00802435	O3	unidentified	unidentified	unidentified	unidentified	unidentified	unidentified	unidentified	unidentified
		zOTU4687	0.104938	3.15319	0.0125852	O2	Ascomycota	Eurotiomycetes	Chaetothyriales	Herpotrichiellaceae	unidentified	unidentified	unidentified	unidentified
		zOTU6272	0	3.40405	0.00564225	O2	Ascomycota	Eurotiomycetes	Chaetothyriales	Herpotrichiellaceae	Cladophialophora	unidentified	Saprotroph	Soil_Saprotroph
		zOTU6829	0	3.2406	0.00990316	O1	Ascomycota	Eurotiomycetes	Chaetothyriales	Herpotrichiellaceae	unidentified	unidentified	unidentified	unidentified
		zOTU7940	0.104938	3.15319	0.00976171	O2	Basidiomycota	Agaricomycetes	Russulales	Russulaceae	Russula	Russula_emetica	Symbiotroph	Ectomycorrhizal
		zOTU8983	0	3.2406	0.00543514	O1	Ascomycota	Eurotiomycetes	Chaetothyriales	Herpotrichiellaceae	Exophiala	unidentified	Pathotroph	Animal_Parasite
CryoOM	Connectors	zOTU448	0.666667	-1.02899	0.745671	C7	Basidiomycota	Tremellomycetes	Cystofilobasidiales	unidentified	unidentified	unidentified	unidentified	unidentified
	Module hubs	zOTU952	0.48	2.71746	0.0206362	C6	Mortierellomycota	Mortierellomycetes	Mortierellales	Mortierellaceae	Mortierella	Mortierella_antarctica	Saprotroph	Soil_Saprotroph
		zOTU1507	0	3.79139	0.0517919	C3	Ascomycota	Eurotiomycetes	Chaetothyriales	Herpotrichiellaceae	Coniosporium	Coniosporium_apollinis	Pathotroph	Plant_Pathogen
		zOTU3565	0	2.576	0.0566792	C1	Ascomycota	Eurotiomycetes	Eurotiales	Aspergillaceae	Penicillium	Penicillium_oregonense	Saprotroph	unspecified_Saprotroph
		zOTU4853	0	2.576	0.143682	C1	Ascomycota	Leotiomycetes	Helotiales	Helotiaceae	Tetracladium	unidentified	Saprotroph	Litter_Saprotroph
		zOTU5812	0	2.84211	0.00692326	C2	Basidiomycota	Agaricomycetes	Atheliales	Atheliaceae	Tylospora	Tylospora_fibrillosa	Symbiotroph	Ectomycorrhizal
Subsoil	Connectors	zOTU229	0.666667	0.267261	4.01816	S10	Ascomycota	Leotiomycetes	Helotiales	Myxotrichaceae	Oidiodendron	unidentified	Saprotroph	Soil_Saprotroph
		zOTU972	0.666667	-1.17523	0.0408238	S7	Ascomycota	Eurotiomycetes	Eurotiales	Aspergillaceae	Penicillium	Penicillium_bialowiezense	Saprotroph	unspecified_Saprotroph
		zOTU1148	0.666667	-1.2091	0.0251258	S2	Ascomycota	Eurotiomycetes	Eurotiales	Aspergillaceae	Penicillium	Penicillium_odoratum	Saprotroph	unspecified_Saprotroph
		zOTU1931	0.625	-1.14586	0.00602446	S5	Ascomycota	Leotiomycetes	Helotiales	unidentified	unidentified	unidentified	unidentified	unidentified
		zOTU4019	0.64	-0.817749	0.0701314	S2	Ascomycota	Dothideomycetes	Mytilinidales	Gloniaceae	Cenococcum	Cenococcum_geophilum	Symbiotroph	Ectomycorrhizal
		zOTU4713	0.625	-0.817749	0.0187719	S2	Ascomycota	Dothideomycetes	Venturiales	Venturiaceae	Sympodiella	Sympodiella_acicola	Saprotroph	Litter_Saprotroph
	Module hubs	zOTU1060	0	2.64659	0.358762	S3	Mortierellomycota	Mortierellomycetes	Mortierellales	Mortierellaceae	Mortierella	unidentified	Saprotroph	Soil_Saprotroph
		zOTU2775	0	2.64659	0.0645543	S3	unidentified	unidentified	unidentified	unidentified	unidentified	unidentified	unidentified	unidentified
Site 1	Connectors	Zotu5500	0.635	-0.253559	0.0463127	S1-1	unidentified	unidentified	unidentified	unidentified	unidentified	unidentified	unidentified	unidentified
		Zotu5201	0.674556	-0.653915	0.0358243	S1-1	Rozellomycota	Rozellomycotina_cls_Incertae_sedis	GS05	unidentified	unidentified	unidentified	unidentified	unidentified
		Zotu6811	0.693333	-0.508672	0.0189482	S1-2	Basidiomycota	Tremellomycetes	Filobasidiales	Piskurozymaceae	Piskurozyma	unidentified	Saprotroph	Soil_Saprotroph
		Zotu1003	0.625	-1.12506	0.0301239	S1-6	Ascomycota	Leotiomycetes	Helotiales	Helotiaceae	Meliniomyces	Meliniomyces_bicolor	Symbiotroph	Root_Endophyte
		Zotu5146	0.625	-0.573844	0.0205176	S1-1	Ascomycota	Leotiomycetes	Helotiales	Helotiaceae	Meliniomyces	unidentified	Symbiotroph	Root_Endophyte
		Zotu8169	0.671875	-0.493772	0.0219572	S1-1	Basidiomycota	Agaricomycetes	Thelephorales	Thelephoraceae	unidentified	unidentified	unidentified	unidentified
		Zotu910	0.625	0	0.0638094	S1-11	Basidiomycota	Tremellomycetes	Cystofilobasidiales	unidentified	unidentified	unidentified	unidentified	unidentified
		Zotu6819	0.652778	-0.653915	0.0402802	S1-1	Ascomycota	Eurotiomycetes	Verrucariales	Verrucariaceae	Verrucaria	Verrucaria_calciseda	Symbiotroph	Lichenized
		Zotu7421	0.639053	-0.793048	0.041163	S1-5	Ascomycota	Eurotiomycetes	Verrucariales	Verrucariaceae	Bagliettoa	Bagliettoa_limborioides	Symbiotroph	Lichenized
		Zotu1933	0.666667	-0.9742	0.0868754	S1-1	Basidiomycota	Tremellomycetes	Tremellales	unidentified	unidentified	unidentified	unidentified	unidentified
	Module hubs	Zotu5948	0.0783007	2.70908	0.0491788	S1-1	Ascomycota	Eurotiomycetes	Chaetothyriales	unidentified	unidentified	unidentified	unidentified	unidentified
		Zotu3940	0	2.86922	0.0498745	S1-1	Ascomycota	Leotiomycetes	Helotiales	Myxotrichaceae	Oidiodendron	Oidiodendron_tenuissimum	Saprotroph	Soil_Saprotroph
		Zotu3982	0.0416478	2.629	0.0987962	S1-1	Basidiomycota	Agaricomycetes	Trechisporales	Hydnodontaceae	Luellia	unidentified	Saprotroph	Wood_Saprotroph
		Zotu1843	0.0399833	2.78915	0.0900824	S1-1	Ascomycota	Leotiomycetes	Helotiales	Helotiales_fam_Incertae_sedis	Cadophora	Cadophora_finlandica	Saprotroph	Litter_Saprotroph
		Zotu6578	0.0713306	2.96227	0.0259784	S1-2	Ascomycota	Dothideomycetes	Mytilinidales	Gloniaceae	Cenococcum	Cenococcum_geophilum	Symbiotroph	Ectomycorrhizal
		Zotu5804	0.0713306	2.96227	0.0458801	S1-2	Ascomycota	Leotiomycetes	Helotiales	Myxotrichaceae	Oidiodendron	Oidiodendron_rhodogenum	Saprotroph	Soil_Saprotroph
		Zotu8956	0.0713306	2.96227	0.0161812	S1-2	Ascomycota	Eurotiomycetes	Eurotiales	Aspergillaceae	Penicillium	Penicillium_adametzii	Saprotroph	unspecified_Saprotroph
		Zotu997	0	2.97035	0.0447669	S1-3	Ascomycota	Leotiomycetes	Helotiales	Helotiales_fam_Incertae_sedis	Cadophora	Cadophora_finlandica	Saprotroph	Litter_Saprotroph
		Zotu7009	0	2.97035	0.0143869	S1-3	Rozellomycota	unidentified	unidentified	unidentified	unidentified	unidentified	unidentified	unidentified
Site 2	Connectors	Zotu7421	0.666667	0.0813788	0.0104669	S2-13	Ascomycota	Eurotiomycetes	Verrucariales	Verrucariaceae	Bagliettoa	Bagliettoa_limborioides	Symbiotroph	Lichenized
	Module hubs	Zotu1232	0.32	2.64575	0.0198289	S2-3	unidentified	unidentified	unidentified	unidentified	unidentified	unidentified	unidentified	unidentified
		Zotu910	0	2.6855	0.0241942	S2-13	Basidiomycota	Tremellomycetes	Cystofilobasidiales	unidentified	unidentified	unidentified	unidentified	unidentified
		Zotu3651	0	2.62476	0.0148527	S2-1	Ascomycota	Leotiomycetes	Helotiales	Leotiaceae	Pezoloma	Pezoloma_ericae	Symbiotroph	Root_Endophyte
		Zotu4127	0	2.62476	0.0148527	S2-1	Basidiomycota	Agaricomycetes	Auriculariales	unidentified	unidentified	unidentified	unidentified	unidentified
Site 3	Module hubs	Zotu2918	0	3.8415	0.269848	S3-2	Basidiomycota	Agaricomycetes	Agaricales	Hydnangiaceae	Laccaria	Laccaria_amethystina	Symbiotroph	Ectomycorrhizal
Site 4	Connectors	Zotu6425	0.666667	-1.46987	0.122248	S4-1	Ascomycota	Leotiomycetes	Helotiales	unidentified	unidentified	unidentified	unidentified	unidentified
		Zotu6676	0.627219	0.396838	0.185164	S4-3	Ascomycota	Pezizomycetes	Pezizales	Pyronemataceae	Scutellinia	Scutellinia_scutellata	Saprotroph	Wood_Saprotroph

## Sheet: Table S5
Table S5: zOTUs identified either module hub or connect (generalist) for one horizon or tundra site, but peripheral (specialist) for other horizons and tundra sites.
zOTUsID	Indentified as peripheral in respective horizon	Identified as module hub or connector in respective horizon and it's topological role	Relative proportion (%)	Module	Phylum	Class	Order	Family	Genus	Species	Trohpic Mode	Lifestyle
Zotu7	Permafrost	Topsoil (Module hubs)	0.034621	P6	Basidiomycota	Agaricomycetes	Agaricales	Cortinariaceae	Cortinarius	Cortinarius_flexipes	Symbiotroph	Ectomycorrhizal
Zotu19	Subsoil	Topsoil (Module hubs)	0.941896	S9	Ascomycota	Leotiomycetes	Helotiales	Leotiaceae	Neobulgaria	unidentified	Saprotroph	Wood_Saprotroph
Zotu19	Permafrost	Topsoil (Module hubs)	0.0205648	P2	Ascomycota	Leotiomycetes	Helotiales	Leotiaceae	Neobulgaria	unidentified	Saprotroph	Wood_Saprotroph
Zotu229	CryoOM	Subsoil (Connectors)	0.179065	C1	Ascomycota	Leotiomycetes	Helotiales	Myxotrichaceae	Oidiodendron	unidentified	Saprotroph	Soil_Saprotroph
Zotu229	Permafrost	Subsoil (Connectors)	1.82632	P4	Ascomycota	Leotiomycetes	Helotiales	Myxotrichaceae	Oidiodendron	unidentified	Saprotroph	Soil_Saprotroph
Zotu389	Permafrost	Topsoil (Module hubs)	0.0410874	P5	Ascomycota	Leotiomycetes	Helotiales	Helotiaceae	Tetracladium	unidentified	Saprotroph	Litter_Saprotroph
Zotu448	Subsoil	CryoOM (Connectors)	0.538939	S8	Basidiomycota	Tremellomycetes	Cystofilobasidiales	unidentified	unidentified	unidentified	unidentified	unidentified
Zotu952	Topsoil	CryoOM (Module hubs)	0.0214753	O2	Mortierellomycota	Mortierellomycetes	Mortierellales	Mortierellaceae	Mortierella	Mortierella_antarctica	Saprotroph	Soil_Saprotroph
Zotu952	Subsoil	CryoOM (Module hubs)	0.0193446	S4	Mortierellomycota	Mortierellomycetes	Mortierellales	Mortierellaceae	Mortierella	Mortierella_antarctica	Saprotroph	Soil_Saprotroph
Zotu952	Permafrost	CryoOM (Module hubs)	0.0366408	P3	Mortierellomycota	Mortierellomycetes	Mortierellales	Mortierellaceae	Mortierella	Mortierella_antarctica	Saprotroph	Soil_Saprotroph
Zotu972	Topsoil	Subsoil (Connectors)	0.10114	O5	Ascomycota	Eurotiomycetes	Eurotiales	Aspergillaceae	Penicillium	Penicillium_bialowiezense	Saprotroph	unspecified_Saprotroph
Zotu972	Permafrost	Subsoil (Connectors)	0.0242401	P2	Ascomycota	Eurotiomycetes	Eurotiales	Aspergillaceae	Penicillium	Penicillium_bialowiezense	Saprotroph	unspecified_Saprotroph
Zotu1060	Topsoil	Subsoil (Module hubs)	0.26098	O1	Mortierellomycota	Mortierellomycetes	Mortierellales	Mortierellaceae	Mortierella	unidentified	Saprotroph	Soil_Saprotroph
Zotu1060	CryoOM	Subsoil (Module hubs)	0.243698	C1	Mortierellomycota	Mortierellomycetes	Mortierellales	Mortierellaceae	Mortierella	unidentified	Saprotroph	Soil_Saprotroph
Zotu1148	Topsoil	Subsoil (Connectors)	0.0440528	O9	Ascomycota	Eurotiomycetes	Eurotiales	Aspergillaceae	Penicillium	Penicillium_odoratum	Saprotroph	unspecified_Saprotroph
Zotu1148	CryoOM	Subsoil (Connectors)	0.0166517	C1	Ascomycota	Eurotiomycetes	Eurotiales	Aspergillaceae	Penicillium	Penicillium_odoratum	Saprotroph	unspecified_Saprotroph
Zotu1148	Permafrost	Subsoil (Connectors)	0.0319918	P18	Ascomycota	Eurotiomycetes	Eurotiales	Aspergillaceae	Penicillium	Penicillium_odoratum	Saprotroph	unspecified_Saprotroph
Zotu2775	Topsoil	Subsoil (Module hubs)	0.0320968	O1	unidentified	unidentified	unidentified	unidentified	unidentified	unidentified	unidentified	unidentified
Zotu2775	CryoOM	Subsoil (Module hubs)	0.0869348	C1	unidentified	unidentified	unidentified	unidentified	unidentified	unidentified	unidentified	unidentified
Zotu2775	Permafrost	Subsoil (Module hubs)	0.179053	P16	unidentified	unidentified	unidentified	unidentified	unidentified	unidentified	unidentified	unidentified
Zotu3079	Permafrost	Topsoil (Connectors)	0.0201819	P7	Basidiomycota	Tremellomycetes	Tremellales	Bulleribasidiaceae	Vishniacozyma	Vishniacozyma_victoriae	Saprotroph	Soil_Saprotroph
Zotu3565	Topsoil	CryoOM (Module hubs)	0.0209295	O4	Ascomycota	Eurotiomycetes	Eurotiales	Aspergillaceae	Penicillium	Penicillium_oregonense	Saprotroph	unspecified_Saprotroph
Zotu3565	Subsoil	CryoOM (Module hubs)	0.126786	S3	Ascomycota	Eurotiomycetes	Eurotiales	Aspergillaceae	Penicillium	Penicillium_oregonense	Saprotroph	unspecified_Saprotroph
Zotu3565	Permafrost	CryoOM (Module hubs)	0.125147	P4	Ascomycota	Eurotiomycetes	Eurotiales	Aspergillaceae	Penicillium	Penicillium_oregonense	Saprotroph	unspecified_Saprotroph
Zotu3918	Subsoil	Topsoil (Module hubs)	0.00456983	S6	unidentified	unidentified	unidentified	unidentified	unidentified	unidentified	unidentified	unidentified
Zotu3918	Permafrost	Topsoil (Module hubs)	0.157157	P22	unidentified	unidentified	unidentified	unidentified	unidentified	unidentified	unidentified	unidentified
Zotu4687	CryoOM	Topsoil (Module hubs)	0.0823725	C4	Ascomycota	Eurotiomycetes	Chaetothyriales	Herpotrichiellaceae	unidentified	unidentified	unidentified	unidentified
Zotu4687	Subsoil	Topsoil (Module hubs)	0.0765459	S3	Ascomycota	Eurotiomycetes	Chaetothyriales	Herpotrichiellaceae	unidentified	unidentified	unidentified	unidentified
Zotu4687	Permafrost	Topsoil (Module hubs)	0.128038	P1	Ascomycota	Eurotiomycetes	Chaetothyriales	Herpotrichiellaceae	unidentified	unidentified	unidentified	unidentified
Zotu4713	Permafrost	Subsoil (Connectors)	0.0391626	P13	Ascomycota	Dothideomycetes	Venturiales	Venturiaceae	Sympodiella	Sympodiella_acicola	Saprotroph	Litter_Saprotroph
Zotu4853	Topsoil	CryoOM (Module hubs)	0.122524	O4	Ascomycota	Leotiomycetes	Helotiales	Helotiaceae	Tetracladium	unidentified	Saprotroph	Litter_Saprotroph
Zotu4853	Subsoil	CryoOM (Module hubs)	0.250376	S3	Ascomycota	Leotiomycetes	Helotiales	Helotiaceae	Tetracladium	unidentified	Saprotroph	Litter_Saprotroph
Zotu4853	Permafrost	CryoOM (Module hubs)	0.167177	P4	Ascomycota	Leotiomycetes	Helotiales	Helotiaceae	Tetracladium	unidentified	Saprotroph	Litter_Saprotroph
Zotu5812	Subsoil	CryoOM (Module hubs)	0.0075485	S2	Basidiomycota	Agaricomycetes	Atheliales	Atheliaceae	Tylospora	Tylospora_fibrillosa	Symbiotroph	Ectomycorrhizal
Zotu6200	CryoOM	Topsoil (Connectors)	0.00372439	C1	Ascomycota	Eurotiomycetes	Chaetothyriales	unidentified	unidentified	unidentified	unidentified	unidentified
Zotu6200	Subsoil	Topsoil (Connectors)	0.0122275	S5	Ascomycota	Eurotiomycetes	Chaetothyriales	unidentified	unidentified	unidentified	unidentified	unidentified
Zotu6200	Permafrost	Topsoil (Connectors)	0.0200687	P7	Ascomycota	Eurotiomycetes	Chaetothyriales	unidentified	unidentified	unidentified	unidentified	unidentified
Zotu6272	CryoOM	Topsoil (Module hubs)	0.0283412	C5	Ascomycota	Eurotiomycetes	Chaetothyriales	Herpotrichiellaceae	Cladophialophora	unidentified	Saprotroph	Soil_Saprotroph
Zotu6272	Subsoil	Topsoil (Module hubs)	0.006749	S1	Ascomycota	Eurotiomycetes	Chaetothyriales	Herpotrichiellaceae	Cladophialophora	unidentified	Saprotroph	Soil_Saprotroph
Zotu6829	CryoOM	Topsoil (Module hubs)	0.0553398	C17	Ascomycota	Eurotiomycetes	Chaetothyriales	Herpotrichiellaceae	unidentified	unidentified	unidentified	unidentified
Zotu6829	Subsoil	Topsoil (Module hubs)	0.00614583	S2	Ascomycota	Eurotiomycetes	Chaetothyriales	Herpotrichiellaceae	unidentified	unidentified	unidentified	unidentified
Zotu6829	Permafrost	Topsoil (Module hubs)	0.0403229	P6	Ascomycota	Eurotiomycetes	Chaetothyriales	Herpotrichiellaceae	unidentified	unidentified	unidentified	unidentified
Zotu7940	Subsoil	Topsoil (Module hubs)	0.0527106	S3	Basidiomycota	Agaricomycetes	Russulales	Russulaceae	Russula	Russula_emetica	Symbiotroph	Ectomycorrhizal
Zotu910	Site 3	Site 1 (Connectors)	0.019448	S3-3	Basidiomycota	Tremellomycetes	Cystofilobasidiales	unidentified	unidentified	unidentified	unidentified	unidentified
Zotu910	Site 3	Site 2 (Module hubs)	0.019448	S3-3	Basidiomycota	Tremellomycetes	Cystofilobasidiales	unidentified	unidentified	unidentified	unidentified	unidentified
Zotu1232	Site 1	Site 2 (Module hubs)	0.297641	S1-4	unidentified	unidentified	unidentified	unidentified	unidentified	unidentified	unidentified	unidentified
Zotu1843	Site 2	Site 1 (Module hubs)	0.0435017	S2-3	Ascomycota	Leotiomycetes	Helotiales	Helotiales_fam_Incertae_sedis	Cadophora	Cadophora_finlandica	Saprotroph	Litter_Saprotroph
Zotu1843	Site 3	Site 1 (Module hubs)	0.0320657	S3-1	Ascomycota	Leotiomycetes	Helotiales	Helotiales_fam_Incertae_sedis	Cadophora	Cadophora_finlandica	Saprotroph	Litter_Saprotroph
Zotu1843	Site 4	Site 1 (Module hubs)	0.0932054	S4-18	Ascomycota	Leotiomycetes	Helotiales	Helotiales_fam_Incertae_sedis	Cadophora	Cadophora_finlandica	Saprotroph	Litter_Saprotroph
Zotu3982	Site 2	Site 1 (Module hubs)	0.212745	S2-19	Basidiomycota	Agaricomycetes	Trechisporales	Hydnodontaceae	Luellia	unidentified	Saprotroph	Wood_Saprotroph
Zotu3982	Site 3	Site 1 (Module hubs)	0.0645562	S3-1	Basidiomycota	Agaricomycetes	Trechisporales	Hydnodontaceae	Luellia	unidentified	Saprotroph	Wood_Saprotroph
Zotu4127	Site 1	Site 2 (Module hubs)	0.0482804	S1-7	Basidiomycota	Agaricomycetes	Auriculariales	unidentified	unidentified	unidentified	unidentified	unidentified
Zotu5146	Site 2	Site 1 (Connectors)	0.0616605	S2-28	Ascomycota	Leotiomycetes	Helotiales	Helotiaceae	Meliniomyces	unidentified	Symbiotroph	Root_Endophyte
Zotu5146	Site 3	Site 1 (Connectors)	0.018353	S3-6	Ascomycota	Leotiomycetes	Helotiales	Helotiaceae	Meliniomyces	unidentified	Symbiotroph	Root_Endophyte
Zotu5500	Site 2	Site 1 (Connectors)	0.0106816	S2-18	unidentified	unidentified	unidentified	unidentified	unidentified	unidentified	unidentified	unidentified
Zotu5948	Site 2	Site 1 (Module hubs)	0.00657743	S2-26	Ascomycota	Eurotiomycetes	Chaetothyriales	unidentified	unidentified	unidentified	unidentified	unidentified
Zotu6578	Site 2	Site 1 (Module hubs)	0.0414146	S2-5	Ascomycota	Dothideomycetes	Mytilinidales	Gloniaceae	Cenococcum	Cenococcum_geophilum	Symbiotroph	Ectomycorrhizal
Zotu6819	Site 2	Site 1 (Connectors)	0.00624038	S2-13	Ascomycota	Eurotiomycetes	Verrucariales	Verrucariaceae	Verrucaria	Verrucaria_calciseda	Symbiotroph	Lichenized
Zotu8169	Site 2	Site 1 (Connectors)	0.0188237	S2-1	Basidiomycota	Agaricomycetes	Thelephorales	Thelephoraceae	unidentified	unidentified	unidentified	unidentified

## Sheet: Table S6
Table S6: Correlation between keystone taxa (Connectors and Module hubs) identified from the Zi-Pi plot and environmental factors. Only significant correlations were shown. zOTUs ids were followed by letters in brackets which denoted to T, topsoil; C, cryoOM; S, subsoil; and P, permafrost. These letters mean that zOTU was identified as specialists from other horizons as well.
		Topsoil											CryoOM						Subsoil
		Connectors				Module hubs							Connectors	Module hubs					Connectors					Module hubs
horizon	Environmental factors	Zotu33	Zotu3079 (P)	Zotu6200 (CSP)	Zotu6366	Zotu19 (SP)	Zotu389 (P)	Zotu3918 (SP)	Zotu4687 (CSP)	Zotu6272 (CS)	Zotu6829 (CSP)	Zotu8983	Zotu448 (S)	Zotu952 (TSP)	Zotu1507	Zotu3565 (TSP)	Zotu4853 (TSP)	Zotu5812 (S)	Zotu229 (CP)	Zotu972 (TP)	Zotu1148 (TCP)	Zotu4019	Zotu4713 (P)	Zotu1060 (TC)	Zotu2775 (TCP)
Topsoil	pH		-0.32*	-0.32*	-0.3*							-0.45**		-0.45**		-0.58**	-0.38**			-0.33*					-0.3*
	DOC			0.41**							0.47**	0.47**		0.36*		0.31*	0.38**			0.33*				0.36*	0.42**
	DN					0.31*					0.39**	0.44**		0.38**						0.29*				0.42**
	Ntot	-0.32*
	C/N ratio								-0.32*		-0.37**
	BG					-0.39**					-0.44**						-0.33*			-0.33*				-0.37**
	CBH					-0.38**			-0.36**		-0.4**													-0.35*
	LAP		-0.31*		-0.31*							-0.51**		-0.41**		-0.46**	-0.44**			-0.34*					-0.42**
	NAG	-0.48**				-0.28*					-0.29*	-0.33*					-0.34*			-0.31*				-0.32*
CryoOM	pH			-0.4*					-0.37*		-0.49**			-0.49**	-0.41*	-0.46*		-0.41*	-0.4*
	DOC								0.39*				0.4*	0.47**		0.47**	0.4*		0.38*
	DN			0.37*						0.43*				0.39*
	Ctot																				0.47**
	C/N ratio								0.38*					0.38*		0.49**			0.54**		0.61**
	BG																-0.38*
	NAG													0.38*	0.4*	0.46*					0.61**
Subsoil	Moisture																							-0.68**	-0.46*
	pH							-0.45*								-0.48*
	DOC																		0.5*					-0.62**	-0.55**
	DN													0.61**		0.67**				0.64**	0.71**	0.43*
	Ntot					0.43*
	C/N ratio																	0.54**	0.45*
	BG																							-0.47*
	LAP					0.44*												0.48*	0.52*
Permafrost	Moisture		-0.44*
	pH													-0.47*
	DOC		-0.45*					-0.49*																	-0.49*
	DN						0.71**									0.6**	0.64**				0.58**
	Ctot		-0.55*	-0.46*
	Ntot		-0.48*																-0.45*				-0.54*		-0.52*
	C/N ratio													-0.51*			-0.48*		0.47*				0.48*		0.54*
	BG													0.5*											-0.45*
	CBH																								-0.59**
	NAG																								-0.64**

## Sheet: Table S7
Table S7: Correlation between keystone taxa (connectors and module hubs) identified from the Zi-Pi plot of tundra site and environmental factors. Only significant correlations were shown. zOTUs ids were followed by number in brackets which denoted to 1, Site 1; 2, Site 2; 3, Site 3; and 4, Site 4. These numbers mean that zOTU was identified as specialists from other sites as well.
		Site 1													Site 2		Site 3	Site 4
		Module hubs							Connectors						Module hubs		Module hubs	Connectors
Site	Environmental factors	Zotu997	Zotu3982 (23)	Zotu1843 (234)	Zotu6578 (2)	Zotu7009	Zotu5948 (2)	Zotu8956	Zotu1933	Zotu1003	Zotu5146 (23)	Zotu5500 (2)	Zotu6819 (2)	Zotu6811	Zotu3651	Zotu4127 (1)	Zotu2918	Zotu6676
Site 1	Moisture			-0.68 **		-0.55 **	-0.45 *		-0.5 *		-0.44 *		-0.49 *		-0.48 *
	pH	0.52 *
	DOC	-0.43 *		-0.61 **
	DN			0.44 *		0.56 **			0.45 *				0.65 **		0.5 *
	Ctot			-0.59 **		-0.42 *	-0.49 *		-0.52 *				-0.54 **
	Ntot			-0.48 *		-0.44 *							-0.6 **		-0.44 *
	C/N ratio			-0.63 **		-0.55 **			-0.57 **				-0.53 *		-0.48 *
	BG			-0.57 **		-0.6 **	-0.42 *						-0.63 **
	CBH			-0.53 **	-0.42 *	-0.58 **	-0.58 **						-0.67 **
	LAP			-0.43 *		-0.42 *							-0.57 **
	NAG			-0.53 **		-0.55 **	-0.44 *				-0.42 *		-0.65 **
Site 2	Moisture					-0.44 *
	pH		0.6 **			0.45 *										0.45 *
	DOC											-0.4 *
	DN						0.41 *					-0.41 *
	Ctot		-0.48 *				-0.43 *						-0.4 *
	Ntot		-0.49 *				-0.4 *						-0.42 *
	C/N ratio												0.4 *		0.53 **
	BG		-0.49 *				-0.46 *
	CBH		-0.5 **			-0.41 *	-0.42 *
	LAP		-0.43 *			-0.47 *	-0.53 **						-0.41 *
	NAG		-0.53 **			-0.5 **	-0.47 *
Site 3	Moisture		-0.51 **		-0.48 *						-0.38 *
	pH		-0.67 **											-0.43 *
	Ctot										-0.39 *
	Ntot										-0.41 *
	C/N ratio		-0.54 **					-0.51 **
	BG										-0.43 *
	CBH										-0.41 *
	LAP										-0.52 **						-0.42 *
	NAG										-0.59 **
Site 4	pH																	0.43 **
	DN			0.33 *
	C/N ratio			-0.47 **														-0.37 *
	BG			-0.31 *														-0.37 *
	CBH			-0.32 *														-0.42 **
	LAP								-0.34 *
